# Supplementary material for: Bis(μ2-η2:η2-2,4,6-trimethyl­benzonitrile)­bis­[(N-isopropyl-3,5-dimethyl­anilido)molybdenum(III)](Mo—Mo)
Source: Acta Crystallogr Sect E Struct Rep Online. 2011 Nov 2;67(Pt 12):m1643–4. doi: 10.1107/S1600536811044680 (PMC3238583; doi:10.1107/S1600536811044680)
Supplement: Supplementary file 1 [file e-67-m1643-sup1.cif]

##############################################################################
#                                                                            #
# This CIF contains the data in a paper accepted for publication in          #
# Acta Crystallographica Section E. It conforms to the requirements of       #
# Notes for Authors for Acta Crystallographica Section E, and has been       #
# peer reviewed under the auspices of the IUCr Commission on Journals.       #
#                                                                            #
# Full details of the Crystallographic Information File format               #
# are given in the paper "The Crystallographic Information File (CIF):       #
# a New Standard Archive File for Crystallography" by S. R. Hall, F. H.      #
# Allen and I. D. Brown [Acta Cryst. (1991), A47, 655-685].                  #
#                                                                            #
# The current version of the core CIF dictionary is obtainable from          #
# ftp://ftp.iucr.org/pub/cif_core.dic.                                       #
#                                                                            #
# Software is freely available for graphical display of the structure(s)     #
# in this CIF. For information consult the CIF software page                 #
# http://www.iucr.org/resources/cif/software.                                #
#                                                                            #
# This file may be used for bona fide research purposes within the           #
# scientific community so long as proper attribution is given to the journal # 
# article from which it was obtained.                                        #
#                                                                            #
##############################################################################
data_I
_audit_creation_method     SHELXL-97
_chemical_name_systematic
;
Bis(\m~2~-\h^2^:\h^2^-2,4,6-trimethylbenzonitrile)bis[(<i>N</i>-isopropyl-
3,5-dimethylanilido)molybdenum(III)](<i>Mo</i>---<i>Mo</i>)
;
_chemical_name_common     ?
_chemical_formula_moiety     'C64 H86 Mo2 N6'
_chemical_formula_sum     'C64 H86 Mo2 N6'
_chemical_formula_iupac     '[Mo2 (C11 H16 N)4 (C10 H11 N)2]'
_chemical_formula_weight     1131.27
_chemical_melting_point     ?
_symmetry_cell_setting     monoclinic
_symmetry_space_group_name_H-M     'P 21/n'
_symmetry_space_group_name_hall     '-P 2yn'
loop_
    _symmetry_equiv_pos_as_xyz
    'x, y, z'
    '-x+1/2, y+1/2, -z+1/2'
    '-x, -y, -z'
    'x-1/2, -y-1/2, z-1/2'
_cell_length_a     13.262(2)
_cell_length_b     17.090(3)
_cell_length_c     13.306(2)
_cell_angle_alpha     90.00
_cell_angle_beta     109.387(2)
_cell_angle_gamma     90.00
_cell_volume     2844.7(8)
_cell_formula_units_Z     2
_cell_measurement_reflns_used     55443
_cell_measurement_theta_min     1.88
_cell_measurement_theta_max     28.69
_cell_measurement_temperature     100(2)
_exptl_crystal_description     'plate'
_exptl_crystal_colour     'dark blue'
_exptl_crystal_size_max     0.15
_exptl_crystal_size_mid     0.1
_exptl_crystal_size_min     0.07
_exptl_crystal_density_diffrn     1.321
_exptl_crystal_density_meas     ?
_exptl_crystal_density_method     'not measured'
_exptl_crystal_F_000     1192
_exptl_absorpt_coefficient_mu     0.486
_exptl_absorpt_correction_type     multi-scan
_exptl_absorpt_process_details     '(SADABS; Sheldrick, 2009)'
_exptl_absorpt_correction_T_min     0.4593
_exptl_absorpt_correction_T_max     0.7456
_exptl_special_details     ?
_diffrn_ambient_temperature     100(2)
_diffrn_radiation_type     MoK\a
_diffrn_radiation_wavelength     0.71073
_diffrn_radiation_source     'fine-focus sealed tube'
_diffrn_radiation_monochromator     graphite
_diffrn_measurement_device_type     'Bruker SMART APEX CCD'
_diffrn_measurement_method     '\f and \w'
_diffrn_detector_area_resol_mean     ?
_diffrn_reflns_number     55443
_diffrn_reflns_av_R_equivalents     0.1185
_diffrn_reflns_av_sigmaI/netI     0.0819
_diffrn_reflns_theta_min     1.88
_diffrn_reflns_theta_max     28.69
_diffrn_reflns_theta_full     26.00
_diffrn_measured_fraction_theta_max     1.000
_diffrn_measured_fraction_theta_full     1.000
_diffrn_reflns_limit_h_min     -17
_diffrn_reflns_limit_h_max     17
_diffrn_reflns_limit_k_min     -23
_diffrn_reflns_limit_k_max     23
_diffrn_reflns_limit_l_min     -17
_diffrn_reflns_limit_l_max     17
_diffrn_standards_number     ?
_diffrn_standards_interval_count     ?
_diffrn_standards_interval_time     ?
_diffrn_standards_decay_%     ?
_refine_special_details
;
Methyl H atoms were placed in geometrically idealized positions allowing the
initial torsion angle to be determined by a difference Fourier analysis [C---H
= 0.96 \%A and <i>U</i>~iso~(H) = 1.5<i>U</i>~eq~(C)]. Other H atoms were
placed in geometrically idealized positions and included as riding atoms
[C---H = 0.93--0.98 \%A and <i>U</i>~iso~(H) = 1.2<i>U</i>~eq~(C)]. Disordered
<i>i</i>-Pr and disordered aryl group reside next to each other in the unit
cell which causes a correlation in the model of the disorder, the ratios
between the two components were refined freely. The geometries of the two
PARTs of the disordered groups were kept similar using the SAME (it was
applied for all atoms in the disordered <i>i</i>-Pr and disordered aryl
groups) and SADI (it was used to restrain N2--C19A, N2--C19B and N3--C22A,
N3--C22B bond distances) restraints of the program Shelxtl (Sheldrick, 2008)
which allowed the 1,2- and 1,3- distances of corresponding atoms to be equal
within determined standard deviations (0.02 \%A for 1,2- and 0.04 for
1,3-distances); rigid bond restraints for anisotropic displacement parameters
of atoms of the disordered <i>i</i>-Pr and disordered aryl group were
applied using the DELU command (standart deviation is 0.01 \%A). In addition,
anisotropic displacement parameters of the pairs of overlapping disordered
atoms of the major and minor components of the disorder were made equal using
the EADP constraint.
;
_reflns_number_total     7345
_reflns_number_gt     4190
_reflns_threshold_expression     I>2\s(I)
_refine_ls_structure_factor_coef     Fsqd
_refine_ls_matrix_type     full
_refine_ls_R_factor_all     0.1333
_refine_ls_R_factor_gt     0.0672
_refine_ls_wR_factor_gt     0.1418
_refine_ls_wR_factor_ref     0.1722
_refine_ls_goodness_of_fit_ref     1.076
_refine_ls_restrained_S_all     1.072
_refine_ls_number_reflns     7345
_refine_ls_number_parameters     375
_refine_ls_number_restraints     63
_refine_ls_hydrogen_treatment     constr
_refine_ls_weighting_scheme     calc
_refine_ls_weighting_details
        'calc w=1/[\s^2^(Fo^2^)+(0.0372P)^2^+14.5221P] where P=(Fo^2^+2Fc^2^)/3'
_atom_sites_solution_hydrogens     geom
_atom_sites_solution_primary     direct
_atom_sites_solution_secondary     difmap
_refine_ls_shift/su_max     0.003
_refine_ls_shift/su_mean     0.000
_refine_diff_density_max     1.543
_refine_diff_density_min     -1.514
_refine_ls_extinction_method     'SHELXL97 (Sheldrick, 2008)'
_refine_ls_extinction_coef     0.0011(2)
_refine_ls_extinction_expression
                                  'Fc^*^=kFc[1+0.001xFc^2^\l^3^/sin(2\q)]^-1/4^'
loop_
    _atom_type_symbol
    _atom_type_description
    _atom_type_scat_dispersion_real
    _atom_type_scat_dispersion_imag
    _atom_type_scat_source
    'C' 'C' 0.0033 0.0016
                         'International Tables Vol C Tables 4.2.6.8 and 6.1.1.4'
    'H' 'H' 0.0000 0.0000
                         'International Tables Vol C Tables 4.2.6.8 and 6.1.1.4'
    'N' 'N' 0.0061 0.0033
                         'International Tables Vol C Tables 4.2.6.8 and 6.1.1.4'
    'Mo' 'Mo' -1.6832 0.6857
                         'International Tables Vol C Tables 4.2.6.8 and 6.1.1.4'
_computing_data_collection     'APEX2 (Bruker, 2009)'
_computing_cell_refinement     'SAINT (Bruker, 2009)'
_computing_data_reduction     'SAINT (Bruker, 2009)'
_computing_structure_solution     'SHELXS97 (Sheldrick, 2008)'
_computing_structure_refinement     'SHELXL97 (Sheldrick, 2008)'
_computing_molecular_graphics     'ORTEP-3 for Windows (Farrugia, 1997)'
_computing_publication_material     'WinGX (Farrugia, 1999)'
loop_
    _atom_site_type_symbol
    _atom_site_label
    _atom_site_fract_x
    _atom_site_fract_y
    _atom_site_fract_z
    _atom_site_U_iso_or_equiv
    _atom_site_adp_type
    _atom_site_calc_flag
    _atom_site_refinement_flags
    _atom_site_occupancy
    _atom_site_symmetry_multiplicity
    _atom_site_disorder_assembly
    _atom_site_disorder_group
    Mo Mo1 0.94612(3) 0.99741(3) 0.56542(3) 0.02648(14) Uani d . 1 1 . .
    N N1 1.0387(3) 0.9050(3) 0.5088(3) 0.0293(11) Uani d . 1 1 . .
    N N2 0.9342(4) 1.0655(3) 0.6828(4) 0.0372(12) Uani d D 1 1 . .
    N N3 0.8204(3) 0.9260(3) 0.5336(4) 0.0347(12) Uani d D 1 1 . .
    C C1 1.0935(4) 0.9466(3) 0.5926(4) 0.0265(12) Uani d . 1 1 . .
    C C2 1.1925(4) 0.9270(4) 0.6799(4) 0.0297(12) Uani d . 1 1 A .
    C C3 1.2509(4) 0.9866(4) 0.7474(4) 0.0341(14) Uani d . 1 1 . .
    C C4 1.3495(4) 0.9667(4) 0.8245(5) 0.0423(16) Uani d . 1 1 A .
    H H4 1.3894 1.0060 0.8683 0.051 Uiso calc R 1 1 . .
    C C5 1.3885(4) 0.8927(4) 0.8374(5) 0.0446(17) Uani d . 1 1 . .
    C C6 1.3278(4) 0.8341(4) 0.7753(5) 0.0406(15) Uani d . 1 1 A .
    H H6 1.3528 0.7829 0.7864 0.049 Uiso calc R 1 1 . .
    C C7 1.2296(4) 0.8488(4) 0.6962(4) 0.0319(13) Uani d . 1 1 . .
    C C8 1.2093(5) 1.0688(4) 0.7414(5) 0.0432(15) Uani d . 1 1 A .
    H H8A 1.1801 1.0846 0.6681 0.065 Uiso calc R 1 1 . .
    H H8B 1.2666 1.1034 0.7784 0.065 Uiso calc R 1 1 . .
    H H8C 1.1544 1.0711 0.7736 0.065 Uiso calc R 1 1 . .
    C C9 1.4973(5) 0.8740(5) 0.9173(6) 0.070(3) Uani d . 1 1 A .
    H H9A 1.5517 0.8858 0.8867 0.105 Uiso calc R 1 1 . .
    H H9B 1.5005 0.8195 0.9355 0.105 Uiso calc R 1 1 . .
    H H9C 1.5085 0.9049 0.9803 0.105 Uiso calc R 1 1 . .
    C C10 1.1667(5) 0.7804(4) 0.6362(5) 0.0432(15) Uani d . 1 1 A .
    H H10A 1.1572 0.7858 0.5618 0.065 Uiso calc R 1 1 . .
    H H10B 1.0981 0.7789 0.6459 0.065 Uiso calc R 1 1 . .
    H H10C 1.2047 0.7328 0.6627 0.065 Uiso calc R 1 1 . .
    C C11 0.9237(5) 1.0201(4) 0.7667(4) 0.0363(15) Uani d . 1 1 A .
    C C12 0.8446(5) 1.0306(4) 0.8144(5) 0.0437(16) Uani d . 1 1 . .
    H H12 0.7966 1.0719 0.7923 0.052 Uiso calc R 1 1 A .
    C C13 0.8364(5) 0.9810(5) 0.8934(4) 0.049(2) Uani d . 1 1 A .
    C C14 0.9048(5) 0.9175(4) 0.9242(4) 0.0412(15) Uani d . 1 1 . .
    H H14 0.8969 0.8831 0.9753 0.049 Uiso calc R 1 1 A .
    C C15 0.9845(4) 0.9039(4) 0.8803(4) 0.0370(14) Uani d . 1 1 A .
    C C16 0.9941(4) 0.9569(4) 0.8040(4) 0.0326(13) Uani d . 1 1 . .
    H H16 1.0496 0.9500 0.7766 0.039 Uiso calc R 1 1 A .
    C C17 0.7532(5) 0.9951(5) 0.9464(5) 0.059(2) Uani d . 1 1 . .
    H H17A 0.7841 1.0252 1.0101 0.089 Uiso calc R 1 1 A .
    H H17B 0.7288 0.9458 0.9642 0.089 Uiso calc R 1 1 . .
    H H17C 0.6939 1.0232 0.8985 0.089 Uiso calc R 1 1 . .
    C C18 1.0611(5) 0.8367(4) 0.9145(5) 0.0465(16) Uani d . 1 1 . .
    H H18A 1.1106 0.8467 0.9845 0.070 Uiso calc R 1 1 A .
    H H18B 1.0996 0.8308 0.8653 0.070 Uiso calc R 1 1 . .
    H H18C 1.0221 0.7896 0.9156 0.070 Uiso calc R 1 1 . .
    C C19A 0.9254(8) 1.1512(5) 0.6841(9) 0.038(2) Uani d PDU 0.683(7) 1 A 1
    H H19A 0.9672 1.1715 0.6413 0.046 Uiso calc PR 0.683(7) 1 A 1
    C C21A 0.8119(8) 1.1862(8) 0.6359(10) 0.051(3) Uani d PDU 0.683(7) 1 A 1
    H H21D 0.7690 1.1704 0.6779 0.076 Uiso calc PR 0.683(7) 1 A 1
    H H21E 0.7799 1.1676 0.5642 0.076 Uiso calc PR 0.683(7) 1 A 1
    H H21F 0.8165 1.2422 0.6356 0.076 Uiso calc PR 0.683(7) 1 A 1
    C C20A 0.9781(9) 1.1816(9) 0.7956(9) 0.046(2) Uani d PD 0.683(7) 1 A 1
    H H20D 0.9347 1.1688 0.8385 0.069 Uiso calc PR 0.683(7) 1 A 1
    H H20E 0.9859 1.2373 0.7936 0.069 Uiso calc PR 0.683(7) 1 A 1
    H H20F 1.0472 1.1579 0.8259 0.069 Uiso calc PR 0.683(7) 1 A 1
    C C19B 0.9603(19) 1.1499(10) 0.711(2) 0.038(2) Uani d PDU 0.317(7) 1 A 2
    H H19B 1.0036 1.1651 0.6671 0.046 Uiso calc PR 0.317(7) 1 A 2
    C C20B 1.0263(19) 1.179(2) 0.8245(19) 0.046(2) Uani d PDU 0.317(7) 1 A 2
    H H20A 0.9841 1.1746 0.8705 0.069 Uiso calc PR 0.317(7) 1 A 2
    H H20B 1.0456 1.2330 0.8209 0.069 Uiso calc PR 0.317(7) 1 A 2
    H H20C 1.0899 1.1482 0.8522 0.069 Uiso calc PR 0.317(7) 1 A 2
    C C21B 0.8616(17) 1.2008(18) 0.670(2) 0.051(3) Uani d PDU 0.317(7) 1 A 2
    H H21A 0.8270 1.1912 0.5952 0.076 Uiso calc PR 0.317(7) 1 A 2
    H H21B 0.8820 1.2549 0.6807 0.076 Uiso calc PR 0.317(7) 1 A 2
    H H21C 0.8134 1.1887 0.7078 0.076 Uiso calc PR 0.317(7) 1 A 2
    C C22A 0.7116(6) 0.9388(6) 0.4677(9) 0.027(2) Uani d PDU 0.683(7) 1 A 1
    C C23A 0.6437(7) 0.8872(7) 0.3947(7) 0.033(2) Uani d PDU 0.683(7) 1 A 1
    H H23A 0.6672 0.8370 0.3869 0.040 Uiso calc PR 0.683(7) 1 A 1
    C C24A 0.5414(6) 0.9106(7) 0.3335(7) 0.037(2) Uani d PDU 0.683(7) 1 A 1
    C C25A 0.5053(6) 0.9838(7) 0.3441(8) 0.040(2) Uani d PDU 0.683(7) 1 A 1
    H H25A 0.4364 0.9980 0.3025 0.048 Uiso calc PR 0.683(7) 1 A 1
    C C26A 0.5698(7) 1.0379(6) 0.4161(8) 0.0344(18) Uani d PDU 0.683(7) 1 A 1
    C C27A 0.6723(6) 1.0137(6) 0.4776(7) 0.0295(19) Uani d PDU 0.683(7) 1 A 1
    H H27A 0.7161 1.0483 0.5269 0.035 Uiso calc PR 0.683(7) 1 A 1
    C C28A 0.4706(7) 0.8532(8) 0.2521(8) 0.057(3) Uani d PDU 0.683(7) 1 A 1
    H H28A 0.4025 0.8490 0.2623 0.086 Uiso calc PR 0.683(7) 1 A 1
    H H28B 0.5043 0.8028 0.2615 0.086 Uiso calc PR 0.683(7) 1 A 1
    H H28C 0.4606 0.8719 0.1814 0.086 Uiso calc PR 0.683(7) 1 A 1
    C C29A 0.5277(8) 1.1158(7) 0.4255(8) 0.050(2) Uani d PDU 0.683(7) 1 A 1
    H H29A 0.4800 1.1321 0.3573 0.074 Uiso calc PR 0.683(7) 1 A 1
    H H29B 0.5858 1.1523 0.4499 0.074 Uiso calc PR 0.683(7) 1 A 1
    H H29C 0.4898 1.1140 0.4756 0.074 Uiso calc PR 0.683(7) 1 A 1
    C C22B 0.7171(14) 0.9624(13) 0.490(2) 0.027(2) Uani d PDU 0.317(7) 1 A 2
    C C23B 0.6383(14) 0.9158(13) 0.4197(18) 0.033(2) Uani d PDU 0.317(7) 1 A 2
    H H23B 0.6526 0.8635 0.4106 0.040 Uiso calc PR 0.317(7) 1 A 2
    C C24B 0.5386(14) 0.9470(13) 0.3635(17) 0.037(2) Uani d PDU 0.317(7) 1 A 2
    C C25B 0.5201(15) 1.0238(12) 0.3792(18) 0.040(2) Uani d PDU 0.317(7) 1 A 2
    H H25B 0.4542 1.0448 0.3397 0.048 Uiso calc PR 0.317(7) 1 A 2
    C C26B 0.5936(14) 1.0727(11) 0.4507(16) 0.0344(18) Uani d PDU 0.317(7) 1 A 2
    C C27B 0.6937(14) 1.0403(12) 0.5068(18) 0.0295(19) Uani d PDU 0.317(7) 1 A 2
    H H27B 0.7450 1.0707 0.5558 0.035 Uiso calc PR 0.317(7) 1 A 2
    C C28B 0.4540(16) 0.8961(16) 0.2848(18) 0.057(3) Uani d PDU 0.317(7) 1 A 2
    H H28D 0.3844 0.9105 0.2860 0.086 Uiso calc PR 0.317(7) 1 A 2
    H H28E 0.4673 0.8421 0.3046 0.086 Uiso calc PR 0.317(7) 1 A 2
    H H28F 0.4570 0.9036 0.2144 0.086 Uiso calc PR 0.317(7) 1 A 2
    C C29B 0.5700(17) 1.1550(12) 0.468(2) 0.050(2) Uani d PDU 0.317(7) 1 A 2
    H H29D 0.5978 1.1885 0.4254 0.074 Uiso calc PR 0.317(7) 1 A 2
    H H29E 0.6027 1.1681 0.5418 0.074 Uiso calc PR 0.317(7) 1 A 2
    H H29F 0.4940 1.1621 0.4477 0.074 Uiso calc PR 0.317(7) 1 A 2
    C C30 0.8460(4) 0.8482(4) 0.5816(4) 0.0321(13) Uani d . 1 1 A .
    H H30 0.9189 0.8522 0.6324 0.039 Uiso calc R 1 1 . .
    C C31 0.8491(5) 0.7815(4) 0.5064(5) 0.0420(15) Uani d . 1 1 . .
    H H31A 0.7774 0.7663 0.4658 0.063 Uiso calc R 1 1 A .
    H H31B 0.8862 0.7376 0.5472 0.063 Uiso calc R 1 1 . .
    H H31C 0.8856 0.7985 0.4589 0.063 Uiso calc R 1 1 . .
    C C32 0.7753(4) 0.8279(4) 0.6483(5) 0.0417(16) Uani d . 1 1 . .
    H H32A 0.7785 0.8695 0.6977 0.062 Uiso calc R 1 1 A .
    H H32B 0.8002 0.7803 0.6867 0.062 Uiso calc R 1 1 . .
    H H32C 0.7029 0.8212 0.6022 0.062 Uiso calc R 1 1 . .
loop_
    _atom_site_aniso_label
    _atom_site_aniso_U_11
    _atom_site_aniso_U_22
    _atom_site_aniso_U_33
    _atom_site_aniso_U_12
    _atom_site_aniso_U_13
    _atom_site_aniso_U_23
    Mo1 0.01402(18) 0.0447(3) 0.02243(19) 0.0035(2) 0.00838(13) 0.0022(3)
    N1 0.0137(17) 0.055(3) 0.018(2) 0.006(2) 0.0045(16) 0.004(2)
    N2 0.035(3) 0.054(3) 0.031(2) 0.011(2) 0.022(2) 0.002(2)
    N3 0.0090(19) 0.061(4) 0.034(2) 0.003(2) 0.0058(17) 0.005(2)
    C1 0.011(2) 0.044(3) 0.025(2) 0.007(2) 0.0070(18) 0.004(2)
    C2 0.016(2) 0.051(4) 0.023(2) -0.002(2) 0.009(2) 0.001(2)
    C3 0.018(2) 0.056(5) 0.027(2) 0.002(3) 0.0058(18) 0.007(3)
    C4 0.022(3) 0.071(5) 0.030(3) -0.009(3) 0.003(2) 0.008(3)
    C5 0.017(3) 0.069(5) 0.042(3) -0.001(3) 0.002(2) 0.019(3)
    C6 0.020(3) 0.059(4) 0.042(3) 0.005(3) 0.008(2) 0.016(3)
    C7 0.017(2) 0.049(4) 0.033(3) 0.004(2) 0.012(2) 0.004(3)
    C8 0.035(3) 0.053(4) 0.036(3) -0.006(3) 0.004(3) -0.002(3)
    C9 0.024(3) 0.084(6) 0.078(5) -0.006(4) -0.016(3) 0.034(5)
    C10 0.033(3) 0.045(4) 0.050(4) 0.015(3) 0.012(3) 0.006(3)
    C11 0.032(3) 0.052(4) 0.028(3) 0.002(3) 0.014(2) -0.003(2)
    C12 0.036(3) 0.066(5) 0.034(3) 0.007(3) 0.018(3) 0.001(3)
    C13 0.026(3) 0.098(6) 0.023(3) -0.005(3) 0.009(2) -0.007(3)
    C14 0.033(3) 0.064(5) 0.028(3) -0.011(3) 0.013(2) 0.000(3)
    C15 0.028(3) 0.058(4) 0.024(3) -0.001(3) 0.007(2) -0.001(3)
    C16 0.028(3) 0.050(4) 0.023(3) 0.002(3) 0.013(2) 0.000(2)
    C17 0.032(3) 0.111(6) 0.043(3) -0.004(4) 0.024(3) 0.004(5)
    C18 0.047(4) 0.058(4) 0.036(3) 0.002(3) 0.016(3) 0.003(3)
    C19A 0.037(7) 0.054(5) 0.027(6) 0.015(4) 0.016(5) 0.010(4)
    C21A 0.036(6) 0.061(7) 0.064(7) 0.017(6) 0.029(5) 0.007(6)
    C20A 0.047(7) 0.057(5) 0.041(6) -0.005(7) 0.024(5) -0.010(5)
    C19B 0.037(7) 0.054(5) 0.027(6) 0.015(4) 0.016(5) 0.010(4)
    C20B 0.047(7) 0.057(5) 0.041(6) -0.005(7) 0.024(5) -0.010(5)
    C21B 0.036(6) 0.061(7) 0.064(7) 0.017(6) 0.029(5) 0.007(6)
    C22A 0.012(2) 0.045(6) 0.024(6) -0.004(3) 0.007(2) 0.002(4)
    C23A 0.018(3) 0.048(6) 0.026(5) -0.008(3) -0.002(3) 0.003(4)
    C24A 0.016(3) 0.063(6) 0.026(5) -0.008(4) -0.001(3) 0.006(4)
    C25A 0.015(3) 0.068(6) 0.035(5) 0.001(4) 0.006(3) 0.016(4)
    C26A 0.019(4) 0.056(6) 0.032(6) 0.006(4) 0.014(3) 0.010(4)
    C27A 0.016(3) 0.047(6) 0.028(5) -0.002(4) 0.011(3) 0.001(4)
    C28A 0.027(4) 0.090(9) 0.038(6) -0.015(5) -0.012(4) -0.005(5)
    C29A 0.035(5) 0.068(6) 0.052(6) 0.020(4) 0.023(5) 0.010(4)
    C22B 0.012(2) 0.045(6) 0.024(6) -0.004(3) 0.007(2) 0.002(4)
    C23B 0.018(3) 0.048(6) 0.026(5) -0.008(3) -0.002(3) 0.003(4)
    C24B 0.016(3) 0.063(6) 0.026(5) -0.008(4) -0.001(3) 0.006(4)
    C25B 0.015(3) 0.068(6) 0.035(5) 0.001(4) 0.006(3) 0.016(4)
    C26B 0.019(4) 0.056(6) 0.032(6) 0.006(4) 0.014(3) 0.010(4)
    C27B 0.016(3) 0.047(6) 0.028(5) -0.002(4) 0.011(3) 0.001(4)
    C28B 0.027(4) 0.090(9) 0.038(6) -0.015(5) -0.012(4) -0.005(5)
    C29B 0.035(5) 0.068(6) 0.052(6) 0.020(4) 0.023(5) 0.010(4)
    C30 0.015(2) 0.055(4) 0.025(3) -0.002(2) 0.006(2) 0.004(3)
    C31 0.027(3) 0.057(4) 0.039(3) -0.008(3) 0.008(2) -0.007(3)
    C32 0.021(3) 0.068(5) 0.034(3) -0.006(3) 0.008(2) 0.008(3)
_geom_special_details
;
All s.u.'s (except the s.u. in the dihedral angle between two l.s. planes) are
estimated using the full covariance matrix. The cell s.u.'s are taken into
account individually in the estimation of s.u.'s in distances, angles and
torsion angles; correlations between s.u.'s in cell parameters are only used
when they are defined by crystal symmetry. An approximate (isotropic)
treatment of cell s.u.'s is used for estimating s.u.'s involving l.s. planes.
;
loop_
    _geom_bond_atom_site_label_1
    _geom_bond_atom_site_label_2
    _geom_bond_site_symmetry_2
    _geom_bond_distance
    _geom_bond_publ_flag
    Mo1 N1 3_776 1.982(5) n
    Mo1 N3 . 1.995(5) n
    Mo1 N2 . 1.995(5) n
    Mo1 C1 . 2.059(5) n
    Mo1 C1 3_776 2.208(5) n
    Mo1 N1 . 2.276(5) n
    Mo1 Mo1 3_776 2.5946(8) n
    N1 C1 . 1.318(7) ?
    N1 Mo1 3_776 1.982(5) ?
    N2 C11 . 1.404(7) ?
    N2 C19A . 1.469(10) ?
    N2 C19B . 1.500(17) ?
    N3 C22A . 1.435(8) ?
    N3 C22B . 1.440(13) ?
    N3 C30 . 1.465(8) ?
    C1 C2 . 1.474(7) ?
    C1 Mo1 3_776 2.208(5) ?
    C2 C3 . 1.408(8) ?
    C2 C7 . 1.416(8) ?
    C3 C4 . 1.410(7) ?
    C3 C8 . 1.502(9) ?
    C4 C5 . 1.356(10) ?
    C4 H4 . 0.9300 ?
    C5 C6 . 1.376(9) ?
    C5 C9 . 1.514(8) ?
    C6 C7 . 1.399(7) ?
    C6 H6 . 0.9300 ?
    C7 C10 . 1.502(9) ?
    C8 H8A . 0.9600 ?
    C8 H8B . 0.9600 ?
    C8 H8C . 0.9600 ?
    C9 H9A . 0.9600 ?
    C9 H9B . 0.9600 ?
    C9 H9C . 0.9600 ?
    C10 H10A . 0.9600 ?
    C10 H10B . 0.9600 ?
    C10 H10C . 0.9600 ?
    C11 C12 . 1.406(8) ?
    C11 C16 . 1.408(8) ?
    C12 C13 . 1.382(9) ?
    C12 H12 . 0.9300 ?
    C13 C14 . 1.387(9) ?
    C13 C17 . 1.514(8) ?
    C14 C15 . 1.387(8) ?
    C14 H14 . 0.9300 ?
    C15 C16 . 1.397(8) ?
    C15 C18 . 1.501(9) ?
    C16 H16 . 0.9300 ?
    C17 H17A . 0.9600 ?
    C17 H17B . 0.9600 ?
    C17 H17C . 0.9600 ?
    C18 H18A . 0.9600 ?
    C18 H18B . 0.9600 ?
    C18 H18C . 0.9600 ?
    C19A C20A . 1.507(12) ?
    C19A C21A . 1.547(12) ?
    C19A H19A . 0.9800 ?
    C21A H21D . 0.9600 ?
    C21A H21E . 0.9600 ?
    C21A H21F . 0.9600 ?
    C20A H20D . 0.9600 ?
    C20A H20E . 0.9600 ?
    C20A H20F . 0.9600 ?
    C19B C21B . 1.515(18) ?
    C19B C20B . 1.558(19) ?
    C19B H19B . 0.9800 ?
    C20B H20A . 0.9600 ?
    C20B H20B . 0.9600 ?
    C20B H20C . 0.9600 ?
    C21B H21A . 0.9600 ?
    C21B H21B . 0.9600 ?
    C21B H21C . 0.9600 ?
    C22A C23A . 1.397(10) ?
    C22A C27A . 1.404(11) ?
    C23A C24A . 1.389(10) ?
    C23A H23A . 0.9300 ?
    C24A C25A . 1.363(15) ?
    C24A C28A . 1.530(13) ?
    C25A C26A . 1.401(14) ?
    C25A H25A . 0.9300 ?
    C26A C27A . 1.397(10) ?
    C26A C29A . 1.464(13) ?
    C27A H27A . 0.9300 ?
    C28A H28A . 0.9600 ?
    C28A H28B . 0.9600 ?
    C28A H28C . 0.9600 ?
    C29A H29A . 0.9600 ?
    C29A H29B . 0.9600 ?
    C29A H29C . 0.9600 ?
    C22B C23B . 1.396(16) ?
    C22B C27B . 1.402(17) ?
    C23B C24B . 1.391(16) ?
    C23B H23B . 0.9300 ?
    C24B C25B . 1.36(2) ?
    C24B C28B . 1.527(18) ?
    C25B C26B . 1.39(2) ?
    C25B H25B . 0.9300 ?
    C26B C27B . 1.403(16) ?
    C26B C29B . 1.475(19) ?
    C27B H27B . 0.9300 ?
    C28B H28D . 0.9600 ?
    C28B H28E . 0.9600 ?
    C28B H28F . 0.9600 ?
    C29B H29D . 0.9600 ?
    C29B H29E . 0.9600 ?
    C29B H29F . 0.9600 ?
    C30 C31 . 1.527(8) ?
    C30 C32 . 1.529(7) ?
    C30 H30 . 0.9800 ?
    C31 H31A . 0.9600 ?
    C31 H31B . 0.9600 ?
    C31 H31C . 0.9600 ?
    C32 H32A . 0.9600 ?
    C32 H32B . 0.9600 ?
    C32 H32C . 0.9600 ?
loop_
    _geom_angle_atom_site_label_1
    _geom_angle_atom_site_label_2
    _geom_angle_atom_site_label_3
    _geom_angle_site_symmetry_1
    _geom_angle_site_symmetry_3
    _geom_angle
    _geom_angle_publ_flag
    N1 Mo1 N3 3_776 . 128.66(18) ?
    N1 Mo1 N2 3_776 . 86.9(2) ?
    N3 Mo1 N2 . . 104.2(2) ?
    N1 Mo1 C1 3_776 . 101.24(19) ?
    N3 Mo1 C1 . . 117.2(2) ?
    N2 Mo1 C1 . . 115.2(2) ?
    N1 Mo1 C1 3_776 3_776 36.16(19) ?
    N3 Mo1 C1 . 3_776 98.32(19) ?
    N2 Mo1 C1 . 3_776 115.9(2) ?
    C1 Mo1 C1 . 3_776 105.19(16) ?
    N1 Mo1 N1 3_776 . 105.27(16) ?
    N3 Mo1 N1 . . 90.58(18) ?
    N2 Mo1 N1 . . 148.77(18) ?
    C1 Mo1 N1 . . 34.94(18) ?
    C1 Mo1 N1 3_776 . 88.27(17) ?
    N1 Mo1 Mo1 3_776 3_776 57.82(13) ?
    N3 Mo1 Mo1 . 3_776 119.08(14) ?
    N2 Mo1 Mo1 . 3_776 135.20(15) ?
    C1 Mo1 Mo1 . 3_776 55.23(14) ?
    C1 Mo1 Mo1 3_776 3_776 49.97(12) ?
    N1 Mo1 Mo1 . 3_776 47.46(12) ?
    C1 N1 Mo1 . 3_776 81.3(3) ?
    C1 N1 Mo1 . . 63.5(3) ?
    Mo1 N1 Mo1 3_776 . 74.73(16) ?
    C11 N2 C19A . . 120.8(6) ?
    C11 N2 C19B . . 114.1(12) ?
    C11 N2 Mo1 . . 110.8(4) ?
    C19A N2 Mo1 . . 128.2(6) ?
    C19B N2 Mo1 . . 133.1(13) ?
    C22A N3 C30 . . 116.4(6) ?
    C22B N3 C30 . . 128.4(13) ?
    C22A N3 Mo1 . . 129.6(6) ?
    C22B N3 Mo1 . . 115.9(11) ?
    C30 N3 Mo1 . . 113.9(3) ?
    N1 C1 C2 . . 129.9(5) ?
    N1 C1 Mo1 . . 81.6(3) ?
    C2 C1 Mo1 . . 141.2(4) ?
    N1 C1 Mo1 . 3_776 62.5(3) ?
    C2 C1 Mo1 . 3_776 135.8(4) ?
    Mo1 C1 Mo1 . 3_776 74.81(16) ?
    C3 C2 C7 . . 119.7(5) ?
    C3 C2 C1 . . 119.8(5) ?
    C7 C2 C1 . . 120.5(5) ?
    C2 C3 C4 . . 118.1(6) ?
    C2 C3 C8 . . 121.9(5) ?
    C4 C3 C8 . . 120.0(6) ?
    C5 C4 C3 . . 122.7(6) ?
    C5 C4 H4 . . 118.7 ?
    C3 C4 H4 . . 118.7 ?
    C4 C5 C6 . . 118.7(5) ?
    C4 C5 C9 . . 121.3(7) ?
    C6 C5 C9 . . 120.0(7) ?
    C5 C6 C7 . . 122.3(6) ?
    C5 C6 H6 . . 118.9 ?
    C7 C6 H6 . . 118.9 ?
    C6 C7 C2 . . 118.3(6) ?
    C6 C7 C10 . . 118.3(6) ?
    C2 C7 C10 . . 123.4(5) ?
    C3 C8 H8A . . 109.5 ?
    C3 C8 H8B . . 109.5 ?
    H8A C8 H8B . . 109.5 ?
    C3 C8 H8C . . 109.5 ?
    H8A C8 H8C . . 109.5 ?
    H8B C8 H8C . . 109.5 ?
    C5 C9 H9A . . 109.5 ?
    C5 C9 H9B . . 109.5 ?
    H9A C9 H9B . . 109.5 ?
    C5 C9 H9C . . 109.5 ?
    H9A C9 H9C . . 109.5 ?
    H9B C9 H9C . . 109.5 ?
    C7 C10 H10A . . 109.5 ?
    C7 C10 H10B . . 109.5 ?
    H10A C10 H10B . . 109.5 ?
    C7 C10 H10C . . 109.5 ?
    H10A C10 H10C . . 109.5 ?
    H10B C10 H10C . . 109.5 ?
    N2 C11 C12 . . 125.1(6) ?
    N2 C11 C16 . . 118.4(5) ?
    C12 C11 C16 . . 116.5(5) ?
    C13 C12 C11 . . 121.6(6) ?
    C13 C12 H12 . . 119.2 ?
    C11 C12 H12 . . 119.2 ?
    C12 C13 C14 . . 119.7(5) ?
    C12 C13 C17 . . 120.7(7) ?
    C14 C13 C17 . . 119.5(6) ?
    C13 C14 C15 . . 121.4(6) ?
    C13 C14 H14 . . 119.3 ?
    C15 C14 H14 . . 119.3 ?
    C14 C15 C16 . . 117.7(6) ?
    C14 C15 C18 . . 122.3(6) ?
    C16 C15 C18 . . 120.0(5) ?
    C15 C16 C11 . . 122.9(5) ?
    C15 C16 H16 . . 118.5 ?
    C11 C16 H16 . . 118.5 ?
    C13 C17 H17A . . 109.5 ?
    C13 C17 H17B . . 109.5 ?
    H17A C17 H17B . . 109.5 ?
    C13 C17 H17C . . 109.5 ?
    H17A C17 H17C . . 109.5 ?
    H17B C17 H17C . . 109.5 ?
    C15 C18 H18A . . 109.5 ?
    C15 C18 H18B . . 109.5 ?
    H18A C18 H18B . . 109.5 ?
    C15 C18 H18C . . 109.5 ?
    H18A C18 H18C . . 109.5 ?
    H18B C18 H18C . . 109.5 ?
    N2 C19A C20A . . 110.0(9) ?
    N2 C19A C21A . . 116.8(9) ?
    C20A C19A C21A . . 110.1(8) ?
    N2 C19A H19A . . 106.4 ?
    C20A C19A H19A . . 106.4 ?
    C21A C19A H19A . . 106.4 ?
    N2 C19B C21B . . 111.2(18) ?
    N2 C19B C20B . . 124(2) ?
    C21B C19B C20B . . 107.7(16) ?
    N2 C19B H19B . . 103.9 ?
    C21B C19B H19B . . 103.9 ?
    C20B C19B H19B . . 103.9 ?
    C19B C20B H20A . . 109.5 ?
    C19B C20B H20B . . 109.5 ?
    H20A C20B H20B . . 109.5 ?
    C19B C20B H20C . . 109.5 ?
    H20A C20B H20C . . 109.5 ?
    H20B C20B H20C . . 109.5 ?
    C19B C21B H21A . . 109.5 ?
    C19B C21B H21B . . 109.5 ?
    H21A C21B H21B . . 109.5 ?
    C19B C21B H21C . . 109.5 ?
    H21A C21B H21C . . 109.5 ?
    H21B C21B H21C . . 109.5 ?
    C23A C22A C27A . . 117.9(7) ?
    C23A C22A N3 . . 127.9(8) ?
    C27A C22A N3 . . 114.2(7) ?
    C24A C23A C22A . . 120.3(9) ?
    C24A C23A H23A . . 119.9 ?
    C22A C23A H23A . . 119.9 ?
    C25A C24A C23A . . 120.8(9) ?
    C25A C24A C28A . . 120.5(8) ?
    C23A C24A C28A . . 118.7(10) ?
    C24A C25A C26A . . 121.4(8) ?
    C24A C25A H25A . . 119.3 ?
    C26A C25A H25A . . 119.3 ?
    C27A C26A C25A . . 117.3(9) ?
    C27A C26A C29A . . 123.0(10) ?
    C25A C26A C29A . . 119.7(8) ?
    C26A C27A C22A . . 122.3(8) ?
    C26A C27A H27A . . 118.8 ?
    C22A C27A H27A . . 118.8 ?
    C23B C22B C27B . . 119.5(13) ?
    C23B C22B N3 . . 115.1(14) ?
    C27B C22B N3 . . 125.2(14) ?
    C24B C23B C22B . . 120.6(16) ?
    C24B C23B H23B . . 119.7 ?
    C22B C23B H23B . . 119.7 ?
    C25B C24B C23B . . 118.2(16) ?
    C25B C24B C28B . . 121.6(16) ?
    C23B C24B C28B . . 120.1(18) ?
    C24B C25B C26B . . 124.2(15) ?
    C24B C25B H25B . . 117.9 ?
    C26B C25B H25B . . 117.9 ?
    C25B C26B C27B . . 116.7(16) ?
    C25B C26B C29B . . 122.8(15) ?
    C27B C26B C29B . . 120.4(17) ?
    C22B C27B C26B . . 120.7(15) ?
    C22B C27B H27B . . 119.6 ?
    C26B C27B H27B . . 119.6 ?
    C24B C28B H28D . . 109.5 ?
    C24B C28B H28E . . 109.5 ?
    H28D C28B H28E . . 109.5 ?
    C24B C28B H28F . . 109.5 ?
    H28D C28B H28F . . 109.5 ?
    H28E C28B H28F . . 109.5 ?
    C26B C29B H29D . . 109.5 ?
    C26B C29B H29E . . 109.5 ?
    H29D C29B H29E . . 109.5 ?
    C26B C29B H29F . . 109.5 ?
    H29D C29B H29F . . 109.5 ?
    H29E C29B H29F . . 109.5 ?
    N3 C30 C31 . . 116.4(5) ?
    N3 C30 C32 . . 111.2(5) ?
    C31 C30 C32 . . 111.4(5) ?
    N3 C30 H30 . . 105.7 ?
    C31 C30 H30 . . 105.7 ?
    C32 C30 H30 . . 105.7 ?
    C30 C31 H31A . . 109.5 ?
    C30 C31 H31B . . 109.5 ?
    H31A C31 H31B . . 109.5 ?
    C30 C31 H31C . . 109.5 ?
    H31A C31 H31C . . 109.5 ?
    H31B C31 H31C . . 109.5 ?
    C30 C32 H32A . . 109.5 ?
    C30 C32 H32B . . 109.5 ?
    H32A C32 H32B . . 109.5 ?
    C30 C32 H32C . . 109.5 ?
    H32A C32 H32C . . 109.5 ?
    H32B C32 H32C . . 109.5 ?
loop_
    _geom_torsion_atom_site_label_1
    _geom_torsion_atom_site_label_2
    _geom_torsion_atom_site_label_3
    _geom_torsion_atom_site_label_4
    _geom_torsion_site_symmetry_1
    _geom_torsion_site_symmetry_2
    _geom_torsion_site_symmetry_3
    _geom_torsion_site_symmetry_4
    _geom_torsion
    _geom_torsion_publ_flag
    N1 Mo1 N1 C1 3_776 . . . 87.8(3) ?
    N3 Mo1 N1 C1 . . . . -141.6(3) ?
    N2 Mo1 N1 C1 . . . . -22.3(5) ?
    C1 Mo1 N1 C1 3_776 . . . 120.1(3) ?
    Mo1 Mo1 N1 C1 3_776 . . . 87.8(3) ?
    N1 Mo1 N1 Mo1 3_776 . . 3_776 0.0 ?
    N3 Mo1 N1 Mo1 . . . 3_776 130.57(16) ?
    N2 Mo1 N1 Mo1 . . . 3_776 -110.1(3) ?
    C1 Mo1 N1 Mo1 . . . 3_776 -87.8(3) ?
    C1 Mo1 N1 Mo1 3_776 . . 3_776 32.26(16) ?
    N1 Mo1 N2 C11 3_776 . . . -178.4(4) ?
    N3 Mo1 N2 C11 . . . . 52.4(4) ?
    C1 Mo1 N2 C11 . . . . -77.4(4) ?
    C1 Mo1 N2 C11 3_776 . . . 159.2(4) ?
    N1 Mo1 N2 C11 . . . . -63.5(5) ?
    Mo1 Mo1 N2 C11 3_776 . . . -142.5(3) ?
    N1 Mo1 N2 C19A 3_776 . . . 7.8(6) ?
    N3 Mo1 N2 C19A . . . . -121.3(6) ?
    C1 Mo1 N2 C19A . . . . 108.8(6) ?
    C1 Mo1 N2 C19A 3_776 . . . -14.6(7) ?
    N1 Mo1 N2 C19A . . . . 122.7(7) ?
    Mo1 Mo1 N2 C19A 3_776 . . . 43.7(7) ?
    N1 Mo1 N2 C19B 3_776 . . . -15.9(11) ?
    N3 Mo1 N2 C19B . . . . -145.1(11) ?
    C1 Mo1 N2 C19B . . . . 85.1(12) ?
    C1 Mo1 N2 C19B 3_776 . . . -38.3(12) ?
    N1 Mo1 N2 C19B . . . . 99.0(12) ?
    Mo1 Mo1 N2 C19B 3_776 . . . 19.9(12) ?
    N1 Mo1 N3 C22A 3_776 . . . -14.6(8) ?
    N2 Mo1 N3 C22A . . . . 82.9(7) ?
    C1 Mo1 N3 C22A . . . . -148.4(7) ?
    C1 Mo1 N3 C22A 3_776 . . . -36.5(7) ?
    N1 Mo1 N3 C22A . . . . -124.9(7) ?
    Mo1 Mo1 N3 C22A 3_776 . . . -85.0(7) ?
    N1 Mo1 N3 C22B 3_776 . . . -31.6(15) ?
    N2 Mo1 N3 C22B . . . . 66.0(15) ?
    C1 Mo1 N3 C22B . . . . -165.3(15) ?
    C1 Mo1 N3 C22B 3_776 . . . -53.4(15) ?
    N1 Mo1 N3 C22B . . . . -141.8(15) ?
    Mo1 Mo1 N3 C22B 3_776 . . . -102.0(15) ?
    N1 Mo1 N3 C30 3_776 . . . 162.3(3) ?
    N2 Mo1 N3 C30 . . . . -100.1(4) ?
    C1 Mo1 N3 C30 . . . . 28.5(4) ?
    C1 Mo1 N3 C30 3_776 . . . 140.4(4) ?
    N1 Mo1 N3 C30 . . . . 52.1(4) ?
    Mo1 Mo1 N3 C30 3_776 . . . 91.9(3) ?
    Mo1 N1 C1 C2 3_776 . . . -128.2(5) ?
    Mo1 N1 C1 C2 . . . . 154.6(6) ?
    Mo1 N1 C1 Mo1 3_776 . . . 77.19(15) ?
    Mo1 N1 C1 Mo1 . . . 3_776 -77.19(15) ?
    N1 Mo1 C1 N1 3_776 . . . -100.6(3) ?
    N3 Mo1 C1 N1 . . . . 44.3(4) ?
    N2 Mo1 C1 N1 . . . . 167.4(3) ?
    C1 Mo1 C1 N1 3_776 . . . -63.7(3) ?
    Mo1 Mo1 C1 N1 3_776 . . . -63.7(3) ?
    N1 Mo1 C1 C2 3_776 . . . 111.1(7) ?
    N3 Mo1 C1 C2 . . . . -104.0(7) ?
    N2 Mo1 C1 C2 . . . . 19.1(7) ?
    C1 Mo1 C1 C2 3_776 . . . 148.0(8) ?
    N1 Mo1 C1 C2 . . . . -148.3(9) ?
    Mo1 Mo1 C1 C2 3_776 . . . 148.0(8) ?
    N1 Mo1 C1 Mo1 3_776 . . 3_776 -36.96(18) ?
    N3 Mo1 C1 Mo1 . . . 3_776 107.96(19) ?
    N2 Mo1 C1 Mo1 . . . 3_776 -128.88(19) ?
    C1 Mo1 C1 Mo1 3_776 . . 3_776 0.0 ?
    N1 Mo1 C1 Mo1 . . . 3_776 63.7(3) ?
    N1 C1 C2 C3 . . . . 165.0(5) ?
    Mo1 C1 C2 C3 . . . . -57.7(8) ?
    Mo1 C1 C2 C3 3_776 . . . 75.2(7) ?
    N1 C1 C2 C7 . . . . -14.8(8) ?
    Mo1 C1 C2 C7 . . . . 122.6(6) ?
    Mo1 C1 C2 C7 3_776 . . . -104.6(6) ?
    C7 C2 C3 C4 . . . . 4.8(8) ?
    C1 C2 C3 C4 . . . . -174.9(5) ?
    C7 C2 C3 C8 . . . . -173.3(5) ?
    C1 C2 C3 C8 . . . . 7.0(8) ?
    C2 C3 C4 C5 . . . . -1.6(9) ?
    C8 C3 C4 C5 . . . . 176.5(6) ?
    C3 C4 C5 C6 . . . . -2.3(9) ?
    C3 C4 C5 C9 . . . . 176.9(6) ?
    C4 C5 C6 C7 . . . . 3.0(9) ?
    C9 C5 C6 C7 . . . . -176.3(6) ?
    C5 C6 C7 C2 . . . . 0.3(8) ?
    C5 C6 C7 C10 . . . . -177.1(6) ?
    C3 C2 C7 C6 . . . . -4.2(8) ?
    C1 C2 C7 C6 . . . . 175.6(5) ?
    C3 C2 C7 C10 . . . . 173.0(5) ?
    C1 C2 C7 C10 . . . . -7.3(8) ?
    C19A N2 C11 C12 . . . . 44.6(9) ?
    C19B N2 C11 C12 . . . . 64.3(12) ?
    Mo1 N2 C11 C12 . . . . -129.7(6) ?
    C19A N2 C11 C16 . . . . -138.3(7) ?
    C19B N2 C11 C16 . . . . -118.6(11) ?
    Mo1 N2 C11 C16 . . . . 47.4(6) ?
    N2 C11 C12 C13 . . . . 176.9(6) ?
    C16 C11 C12 C13 . . . . -0.3(9) ?
    C11 C12 C13 C14 . . . . -2.5(10) ?
    C11 C12 C13 C17 . . . . 177.8(6) ?
    C12 C13 C14 C15 . . . . 2.6(9) ?
    C17 C13 C14 C15 . . . . -177.8(6) ?
    C13 C14 C15 C16 . . . . 0.2(9) ?
    C13 C14 C15 C18 . . . . 178.4(6) ?
    C14 C15 C16 C11 . . . . -3.2(9) ?
    C18 C15 C16 C11 . . . . 178.5(6) ?
    N2 C11 C16 C15 . . . . -174.1(5) ?
    C12 C11 C16 C15 . . . . 3.3(9) ?
    C11 N2 C19A C20A . . . . 38.5(11) ?
    C19B N2 C19A C20A . . . . -35(5) ?
    Mo1 N2 C19A C20A . . . . -148.3(6) ?
    C11 N2 C19A C21A . . . . -88.0(10) ?
    C19B N2 C19A C21A . . . . -162(6) ?
    Mo1 N2 C19A C21A . . . . 85.2(11) ?
    C11 N2 C19B C21B . . . . -100.4(19) ?
    C19A N2 C19B C21B . . . . 15(4) ?
    Mo1 N2 C19B C21B . . . . 98(2) ?
    C11 N2 C19B C20B . . . . 31(3) ?
    C19A N2 C19B C20B . . . . 146(7) ?
    Mo1 N2 C19B C20B . . . . -131(2) ?
    C22B N3 C22A C23A . . . . -172(7) ?
    C30 N3 C22A C23A . . . . -40.2(16) ?
    Mo1 N3 C22A C23A . . . . 136.7(11) ?
    C22B N3 C22A C27A . . . . 10(5) ?
    C30 N3 C22A C27A . . . . 141.9(9) ?
    Mo1 N3 C22A C27A . . . . -41.2(14) ?
    C27A C22A C23A C24A . . . . 0.8(18) ?
    N3 C22A C23A C24A . . . . -177.0(11) ?
    C22A C23A C24A C25A . . . . -0.4(16) ?
    C22A C23A C24A C28A . . . . 178.3(11) ?
    C23A C24A C25A C26A . . . . 0.3(14) ?
    C28A C24A C25A C26A . . . . -178.3(9) ?
    C24A C25A C26A C27A . . . . -0.7(14) ?
    C24A C25A C26A C29A . . . . -179.6(9) ?
    C25A C26A C27A C22A . . . . 1.1(15) ?
    C29A C26A C27A C22A . . . . 180.0(11) ?
    C23A C22A C27A C26A . . . . -1.2(18) ?
    N3 C22A C27A C26A . . . . 176.9(9) ?
    C22A N3 C22B C23B . . . . 10(4) ?
    C30 N3 C22B C23B . . . . -48(3) ?
    Mo1 N3 C22B C23B . . . . 148(2) ?
    C22A N3 C22B C27B . . . . -165(9) ?
    C30 N3 C22B C27B . . . . 136(3) ?
    Mo1 N3 C22B C27B . . . . -27(4) ?
    C27B C22B C23B C24B . . . . 3(5) ?
    N3 C22B C23B C24B . . . . -173(2) ?
    C22B C23B C24B C25B . . . . 0(4) ?
    C22B C23B C24B C28B . . . . 178(3) ?
    C23B C24B C25B C26B . . . . -2(4) ?
    C28B C24B C25B C26B . . . . 179(2) ?
    C24B C25B C26B C27B . . . . 2(4) ?
    C24B C25B C26B C29B . . . . -178(2) ?
    C23B C22B C27B C26B . . . . -3(5) ?
    N3 C22B C27B C26B . . . . 173(3) ?
    C25B C26B C27B C22B . . . . 1(4) ?
    C29B C26B C27B C22B . . . . -179(3) ?
    C22A N3 C30 C31 . . . . 72.3(8) ?
    C22B N3 C30 C31 . . . . 90.8(15) ?
    Mo1 N3 C30 C31 . . . . -105.1(4) ?
    C22A N3 C30 C32 . . . . -56.7(8) ?
    C22B N3 C30 C32 . . . . -38.2(16) ?
    Mo1 N3 C30 C32 . . . . 125.9(4) ?
_iucr_refine_instructions_details
;
TITL 1 in P2(1)/n
CELL  0.71073  13.2620  17.0897  13.3060   90.000  109.387   90.000
ZERR     4.00   0.0021   0.0028   0.0022    0.000    0.002    0.000
LATT   1
SYMM  1/2 - X, 1/2 + Y, 1/2 - Z
SFAC  C    H    N    MO
UNIT  128  172  12   4
MERG   2
OMIT     2   4   5
sadi n2 c19a n2 c19b
sadi n3 c22a n3 c22b
eadp c22a c22b
eadp c23a c23b
eadp c24a c24b
eadp c25a c25b
eadp c26a c26b
eadp c27a c27b
eadp c28a c28b
eadp c29a c29b
eadp c19a c19b
eadp c20a c20b
eadp c21a c21b
delu c22a > c29a
delu c22a > c29b
delu c19a > c21a
delu c19b > c21b
FMAP   2
PLAN   25
ACTA    52.00
BOND   $H
CONF
L.S.   6
WGHT    0.037200   14.522100
EXTI    0.001074
FVAR       0.09529   0.68284
MO1   4    0.946123    0.997414    0.565415    11.00000    0.01402    0.04471 =
         0.02243    0.00224    0.00838    0.00347
N1    3    1.038717    0.905035    0.508799    11.00000    0.01366    0.05510 =
         0.01839    0.00382    0.00451    0.00591
N2    3    0.934189    1.065522    0.682763    11.00000    0.03462    0.05442 =
         0.03051    0.00222    0.02164    0.01123
N3    3    0.820408    0.926013    0.533581    11.00000    0.00897    0.06054 =
         0.03362    0.00547    0.00581    0.00319
C1    1    1.093537    0.946588    0.592564    11.00000    0.01085    0.04444 =
         0.02506    0.00434    0.00701    0.00741
C2    1    1.192480    0.927021    0.679878    11.00000    0.01618    0.05128 =
         0.02340    0.00116    0.00882   -0.00240
C3    1    1.250862    0.986596    0.747448    11.00000    0.01846    0.05588 =
         0.02658    0.00740    0.00578    0.00212
C4    1    1.349497    0.966722    0.824521    11.00000    0.02159    0.07065 =
         0.03004    0.00799    0.00252   -0.00883
AFIX  43
H4    2    1.389438    1.005979    0.868278    11.00000   -1.20000
AFIX   0
C5    1    1.388504    0.892666    0.837443    11.00000    0.01733    0.06914 =
         0.04170    0.01874    0.00242   -0.00090
C6    1    1.327755    0.834067    0.775337    11.00000    0.01960    0.05862 =
         0.04188    0.01558    0.00794    0.00462
AFIX  43
H6    2    1.352821    0.782879    0.786354    11.00000   -1.20000
AFIX   0
C7    1    1.229557    0.848806    0.696160    11.00000    0.01660    0.04859 =
         0.03320    0.00382    0.01172    0.00370
C8    1    1.209253    1.068841    0.741358    11.00000    0.03466    0.05306 =
         0.03630   -0.00209    0.00443   -0.00578
AFIX 137
H8A   2    1.180098    1.084551    0.668097    11.00000   -1.50000
H8B   2    1.266623    1.103383    0.778445    11.00000   -1.50000
H8C   2    1.154449    1.071145    0.773642    11.00000   -1.50000
AFIX   0
C9    1    1.497255    0.874037    0.917301    11.00000    0.02384    0.08412 =
         0.07796    0.03401   -0.01564   -0.00592
AFIX 137
H9A   2    1.551667    0.885840    0.886739    11.00000   -1.50000
H9B   2    1.500500    0.819511    0.935455    11.00000   -1.50000
H9C   2    1.508542    0.904949    0.980335    11.00000   -1.50000
AFIX   0
C10   1    1.166724    0.780421    0.636243    11.00000    0.03268    0.04547 =
         0.05028    0.00557    0.01210    0.01507
AFIX 137
H10A  2    1.157156    0.785789    0.561825    11.00000   -1.50000
H10B  2    1.098139    0.778924    0.645858    11.00000   -1.50000
H10C  2    1.204705    0.732831    0.662739    11.00000   -1.50000
AFIX   0
C11   1    0.923658    1.020130    0.766668    11.00000    0.03179    0.05232 =
         0.02805   -0.00267    0.01436    0.00248
C12   1    0.844610    1.030607    0.814408    11.00000    0.03557    0.06625 =
         0.03434    0.00119    0.01826    0.00670
AFIX  43
H12   2    0.796647    1.071898    0.792280    11.00000   -1.20000
AFIX   0
C13   1    0.836441    0.981038    0.893428    11.00000    0.02559    0.09783 =
         0.02335   -0.00687    0.00915   -0.00510
C14   1    0.904750    0.917462    0.924170    11.00000    0.03294    0.06426 =
         0.02833   -0.00045    0.01275   -0.01086
AFIX  43
H14   2    0.896897    0.883142    0.975309    11.00000   -1.20000
AFIX   0
C15   1    0.984519    0.903941    0.880322    11.00000    0.02788    0.05801 =
         0.02415   -0.00133    0.00716   -0.00051
C16   1    0.994129    0.956856    0.804009    11.00000    0.02785    0.05027 =
         0.02295    0.00038    0.01264    0.00162
AFIX  43
H16   2    1.049575    0.949973    0.776643    11.00000   -1.20000
AFIX   0
C17   1    0.753186    0.995090    0.946421    11.00000    0.03219    0.11068 =
         0.04349    0.00351    0.02388   -0.00431
AFIX 137
H17A  2    0.784065    1.025243    1.010141    11.00000   -1.50000
H17B  2    0.728780    0.945785    0.964203    11.00000   -1.50000
H17C  2    0.693906    1.023157    0.898529    11.00000   -1.50000
AFIX   0
C18   1    1.061088    0.836704    0.914495    11.00000    0.04737    0.05765 =
         0.03649    0.00295    0.01645    0.00180
AFIX 137
H18A  2    1.110597    0.846735    0.984473    11.00000   -1.50000
H18B  2    1.099562    0.830791    0.865263    11.00000   -1.50000
H18C  2    1.022091    0.789571    0.915612    11.00000   -1.50000
AFIX   0
PART    1
same c19b > c21b
C19A  1    0.925397    1.151182    0.684078    21.00000    0.03711    0.05400 =
         0.02746    0.00966    0.01591    0.01530
AFIX  13
H19A  2    0.967224    1.171453    0.641346    21.00000   -1.20000
AFIX   0
C21A  1    0.811932    1.186177    0.635879    21.00000    0.03629    0.06064 =
         0.06400    0.00747    0.02863    0.01686
AFIX 137
H21D  2    0.768991    1.170387    0.677922    21.00000   -1.50000
H21E  2    0.779872    1.167629    0.564204    21.00000   -1.50000
H21F  2    0.816512    1.242233    0.635596    21.00000   -1.50000
AFIX   0
C20A  1    0.978085    1.181568    0.795630    21.00000    0.04686    0.05727 =
         0.04138   -0.01036    0.02388   -0.00534
AFIX 137
H20D  2    0.934679    1.168839    0.838475    21.00000   -1.50000
H20E  2    0.985902    1.237335    0.793598    21.00000   -1.50000
H20F  2    1.047228    1.157882    0.825855    21.00000   -1.50000
AFIX   0
PART    2
C19B  1    0.960309    1.149858    0.710852   -21.00000    0.03711    0.05400 =
         0.02746    0.00966    0.01591    0.01530
AFIX  13
H19B  2    1.003646    1.165122    0.667052   -21.00000   -1.20000
AFIX   0
C20B  1    1.026302    1.179242    0.824489   -21.00000    0.04686    0.05727 =
         0.04138   -0.01036    0.02388   -0.00534
AFIX 137
H20A  2    0.984091    1.174572    0.870476   -21.00000   -1.50000
H20B  2    1.045607    1.233048    0.820863   -21.00000   -1.50000
H20C  2    1.089885    1.148219    0.852168   -21.00000   -1.50000
AFIX   0
C21B  1    0.861631    1.200834    0.669886   -21.00000    0.03629    0.06064 =
         0.06400    0.00747    0.02863    0.01686
AFIX 137
H21A  2    0.827013    1.191235    0.595234   -21.00000   -1.50000
H21B  2    0.881979    1.254905    0.680673   -21.00000   -1.50000
H21C  2    0.813369    1.188664    0.707790   -21.00000   -1.50000
AFIX   0
PART    1
same c22b > c29b
C22A  1    0.711609    0.938786    0.467725    21.00000    0.01238    0.04456 =
         0.02372    0.00206    0.00678   -0.00357
C23A  1    0.643750    0.887180    0.394665    21.00000    0.01848    0.04850 =
         0.02600    0.00304   -0.00212   -0.00771
AFIX  43
H23A  2    0.667165    0.836958    0.386928    21.00000   -1.20000
AFIX   0
C24A  1    0.541439    0.910581    0.333527    21.00000    0.01585    0.06341 =
         0.02552    0.00560   -0.00060   -0.00799
C25A  1    0.505343    0.983753    0.344063    21.00000    0.01508    0.06836 =
         0.03498    0.01561    0.00571    0.00057
AFIX  43
H25A  2    0.436434    0.998045    0.302535    21.00000   -1.20000
AFIX   0
C26A  1    0.569830    1.037912    0.416123    21.00000    0.01912    0.05602 =
         0.03228    0.00987    0.01416    0.00559
C27A  1    0.672330    1.013658    0.477635    21.00000    0.01572    0.04731 =
         0.02786    0.00120    0.01054   -0.00172
AFIX  43
H27A  2    0.716105    1.048321    0.526891    21.00000   -1.20000
AFIX   0
C28A  1    0.470633    0.853213    0.252101    21.00000    0.02663    0.09001 =
         0.03767   -0.00520   -0.01234   -0.01542
AFIX 137
H28A  2    0.402504    0.848972    0.262314    21.00000   -1.50000
H28B  2    0.504348    0.802769    0.261495    21.00000   -1.50000
H28C  2    0.460625    0.871906    0.181407    21.00000   -1.50000
AFIX   0
C29A  1    0.527715    1.115760    0.425526    21.00000    0.03533    0.06755 =
         0.05201    0.00956    0.02272    0.01953
AFIX 137
H29A  2    0.479997    1.132071    0.357263    21.00000   -1.50000
H29B  2    0.585779    1.152271    0.449851    21.00000   -1.50000
H29C  2    0.489757    1.113978    0.475629    21.00000   -1.50000
AFIX   0
PART    2
C22B  1    0.717127    0.962437    0.489761   -21.00000    0.01238    0.04456 =
         0.02372    0.00206    0.00678   -0.00357
C23B  1    0.638308    0.915842    0.419711   -21.00000    0.01848    0.04850 =
         0.02600    0.00304   -0.00212   -0.00771
AFIX  43
H23B  2    0.652585    0.863541    0.410558   -21.00000   -1.20000
AFIX   0
C24B  1    0.538603    0.946981    0.363491   -21.00000    0.01585    0.06341 =
         0.02552    0.00560   -0.00060   -0.00799
C25B  1    0.520115    1.023782    0.379223   -21.00000    0.01508    0.06836 =
         0.03498    0.01561    0.00571    0.00057
AFIX  43
H25B  2    0.454198    1.044803    0.339656   -21.00000   -1.20000
AFIX   0
C26B  1    0.593600    1.072733    0.450722   -21.00000    0.01912    0.05602 =
         0.03228    0.00987    0.01416    0.00559
C27B  1    0.693679    1.040270    0.506819   -21.00000    0.01572    0.04731 =
         0.02786    0.00120    0.01054   -0.00172
AFIX  43
H27B  2    0.745000    1.070725    0.555843   -21.00000   -1.20000
AFIX   0
C28B  1    0.453955    0.896074    0.284805   -21.00000    0.02663    0.09001 =
         0.03767   -0.00520   -0.01234   -0.01542
AFIX 137
H28D  2    0.384421    0.910545    0.286010   -21.00000   -1.50000
H28E  2    0.467265    0.842062    0.304582   -21.00000   -1.50000
H28F  2    0.456977    0.903621    0.214367   -21.00000   -1.50000
AFIX   0
C29B  1    0.569968    1.155040    0.467871   -21.00000    0.03533    0.06755 =
         0.05201    0.00956    0.02272    0.01953
AFIX 137
H29D  2    0.597807    1.188475    0.425350   -21.00000   -1.50000
H29E  2    0.602702    1.168119    0.541757   -21.00000   -1.50000
H29F  2    0.494016    1.162087    0.447667   -21.00000   -1.50000
AFIX   0
PART    0
C30   1    0.846049    0.848221    0.581638    11.00000    0.01542    0.05504 =
         0.02493    0.00404    0.00553   -0.00250
AFIX  13
H30   2    0.918858    0.852249    0.632407    11.00000   -1.20000
AFIX   0
C31   1    0.849105    0.781463    0.506395    11.00000    0.02748    0.05710 =
         0.03918   -0.00658    0.00811   -0.00806
AFIX 137
H31A  2    0.777419    0.766294    0.465845    11.00000   -1.50000
H31B  2    0.886248    0.737591    0.547158    11.00000   -1.50000
H31C  2    0.885569    0.798542    0.458887    11.00000   -1.50000
AFIX   0
C32   1    0.775328    0.827902    0.648276    11.00000    0.02107    0.06845 =
         0.03431    0.00841    0.00766   -0.00583
AFIX 137
H32A  2    0.778531    0.869491    0.697740    11.00000   -1.50000
H32B  2    0.800198    0.780256    0.686733    11.00000   -1.50000
H32C  2    0.702857    0.821203    0.602187    11.00000   -1.50000
HKLF    4
REM  1 in P2(1)/n
REM R1 =  0.0672 for   4190 Fo > 4sig(Fo)  and  0.1333 for all   7345 data
REM    375 parameters refined using     63 restraints
END
WGHT      0.0379     14.1960
REM Highest difference peak  1.543,  deepest hole -1.514,  1-sigma level  0.118
Q1    1   0.9561  0.9993  0.6239  11.00000  0.05    1.54
Q2    1   0.9414  0.9484  0.5637  11.00000  0.05    1.38
Q3    1   0.9439  0.9986  0.5064  11.00000  0.05    1.10
Q4    1   0.8388  0.9993  0.6947  11.00000  0.05    1.02
Q5    1   0.9572  1.0596  0.6375  11.00000  0.05    0.86
Q6    1   1.0742  0.9478  0.5208  11.00000  0.05    0.86
Q7    1   0.9746  1.0591  0.5842  11.00000  0.05    0.74
Q8    1   0.9459  1.0532  0.5625  11.00000  0.05    0.70
Q9    1   0.9828  0.9396  0.6369  11.00000  0.05    0.62
Q10   1   0.8763  0.9979  0.6354  11.00000  0.05    0.59
Q11   1   0.8811  1.0748  0.5566  11.00000  0.05    0.57
Q12   1   0.9173  0.9449  0.4846  11.00000  0.05    0.55
Q13   1   0.8897  0.9405  0.5009  11.00000  0.05    0.55
Q14   1   1.0287  0.9056  0.4529  11.00000  0.05    0.50
Q15   1   0.8592  0.9552  0.5728  11.00000  0.05    0.49
Q16   1   0.9542  1.1057  0.6778  11.00000  0.05    0.47
Q17   1   1.0497  1.0041  0.5564  11.00000  0.05    0.47
Q18   1   0.9253  0.9500  0.6362  11.00000  0.05    0.47
Q19   1   0.9037  0.9747  0.7603  11.00000  0.05    0.46
Q20   1   1.0666  0.8904  0.5437  11.00000  0.05    0.46
Q21   1   0.8881  0.9525  0.6865  11.00000  0.05    0.46
Q22   1   0.8330  1.0522  0.7478  11.00000  0.05    0.43
Q23   1   0.9765  1.0496  0.7001  11.00000  0.05    0.42
Q24   1   0.9039  1.0475  0.6919  11.00000  0.05    0.42
Q25   1   1.0219  0.9648  0.6550  11.00000  0.05    0.42
;
data_global
_journal_date_recd_electronic     2011-09-28
_journal_date_accepted     2011-10-25
_journal_name_full     'Acta Crystallographica, Section E'
_journal_year     2011
_journal_volume     67
_journal_issue     12
_journal_page_first     m1643
_journal_page_last     m1644
_journal_paper_category     QM
_journal_coeditor_code     ZL2410
_publ_contact_author_name     'Rybak-Akimova, Elena V.'
_publ_contact_author_address
;
Department of Chemistry
Tufts University
62 Talbot Avenue
Medford, MA 02155
USA
;
_publ_contact_author_email     'elena.rybak-akimova@tufts.edu'
_publ_contact_author_fax     16176273413
_publ_contact_author_phone     16176273443
_publ_section_title
;\
Bis(\m~2~-\h^2^:\h^2^-2,4,6-trimethylbenzonitrile)bis[(<i>N</i>-isopropyl-3,5-\
dimethylanilido)molybdenum(III)](<i>Mo</i>---<i>Mo</i>)
;
loop_
    _publ_author_name
    _publ_author_address
    'Moroz, Yurii S.'
;
Department of Chemistry
Tufts University
62 Talbot Avenue
Medford, MA 02155
USA
;
    'Cozzolino, Anthony F.'
;
Department of Chemistry
Massachusetts Institute of Technology
77 Massachusetts Avenue
Cambridge, MA 02139
USA
;
    'Rybak-Akimova, Elena V.'
;
Department of Chemistry
Tufts University
62 Talbot Avenue
Medford, MA 02155
USA
;
    'Cummins, Christopher C.'
;
Department of Chemistry
Massachusetts Institute of Technology
77 Massachusetts Avenue
Cambridge, MA 02139
USA
;
