# Supplementary material for: Bis(μ2-η2:η2-2,4,6-trimethyl­benzonitrile)­bis­[(N-isopropyl-3,5-dimethyl­anilido)molybdenum(III)](Mo—Mo)
Source: Acta Crystallogr Sect E Struct Rep Online. 2011 Nov 2;67(Pt 12):m1643–4. doi: 10.1107/S1600536811044680 (PMC3238583; doi:10.1107/S1600536811044680)
Supplement: Supplementary file 2 [file e-67-m1643-Isup2.hkl]

#
# h,k,l, Fc-squared, Fo-squared, sigma(Fo-squared) and status flag
#
data_I
_shelx_title ' 1 in P2(1)/n'
_shelx_refln_list_code          4
_shelx_F_calc_maximum      348.56
_exptl_crystal_F_000      1192.00
_reflns_d_resolution_high  0.7401
 
loop_
 _symmetry_equiv_pos_as_xyz
 'x, y, z'
 '-x+1/2, y+1/2, -z+1/2'
 '-x, -y, -z'
 'x-1/2, -y-1/2, z-1/2'
 
_cell_length_a    13.2620
_cell_length_b    17.0897
_cell_length_c    13.3060
_cell_angle_alpha  90.000
_cell_angle_beta  109.387
_cell_angle_gamma  90.000
 
_shelx_F_squared_multiplier     1.000
 
loop_
 _refln_index_h
 _refln_index_k
 _refln_index_l
 _refln_F_squared_calc
 _refln_F_squared_meas
 _refln_F_squared_sigma
 _refln_observed_status
   2   0   0    22678.25    24112.33    648.25 o
   4   0   0     6055.80     6595.59    199.72 o
   6   0   0       41.65       51.12     25.41 o
   8   0   0    10253.65    10295.08    337.49 o
  10   0   0     7738.01     7670.33    324.76 o
  12   0   0       63.71      -12.64     62.08 o
  14   0   0        0.74      -75.34     75.34 o
  16   0   0      288.88      190.29    105.84 o
   1   1   0    46584.06    55688.58   1583.60 o
   2   1   0       63.49       97.30     11.45 o
   3   1   0      616.37      797.92     26.92 o
   4   1   0      644.30      823.00     27.50 o
   5   1   0      107.35      203.77     18.55 o
   6   1   0      789.99     1052.79     36.49 o
   7   1   0    12389.58    12123.36    275.75 o
   8   1   0       25.26      120.19     27.62 o
   9   1   0     9347.73     9182.42    236.11 o
  10   1   0       10.63      -32.45     35.69 o
  11   1   0     1868.19     2287.22     95.60 o
  12   1   0       54.76      350.72     52.15 o
  13   1   0       81.50      134.01     58.41 o
  14   1   0      129.39      178.25     62.75 o
  15   1   0       91.36      -58.18     62.23 o
  16   1   0        0.39       25.31     69.15 o
   0   2   0   121496.70   129234.81   3471.87 o
   1   2   0      972.14      939.39     23.70 o
   2   2   0    12529.79    13011.19    272.91 o
   3   2   0     7970.74     8816.75    189.00 o
   4   2   0     3330.39     3859.50     89.34 o
   5   2   0     3119.84     3737.74     88.13 o
   6   2   0     4218.49     4356.16    102.49 o
   7   2   0      115.32      111.18     21.40 o
   8   2   0     7342.96     7470.57    185.64 o
   9   2   0       76.46       17.68     29.83 o
  10   2   0     4340.25     5151.33    154.23 o
  11   2   0        1.20       -7.42     38.37 o
  12   2   0      399.84      423.46     58.93 o
  13   2   0      104.78      151.44     56.13 o
  14   2   0        1.06      -56.01     56.01 o
  15   2   0      159.03       39.24     66.72 o
  16   2   0     1106.41      958.51     96.95 o
   1   3   0    11830.29     9523.57    188.32 o
   2   3   0      489.91      681.61     22.71 o
   3   3   0     8970.98     8749.19    180.98 o
   4   3   0      940.65     1222.03     37.10 o
   5   3   0     1489.15     1833.40     54.81 o
   6   3   0      159.92      232.62     22.23 o
   7   3   0     2555.57     2950.66     79.37 o
   8   3   0       35.55      106.01     26.23 o
   9   3   0     6893.20     7400.65    206.07 o
  10   3   0       82.63       35.11     34.69 o
  11   3   0     1126.02     1360.88     74.05 o
  12   3   0      441.53      614.31     64.09 o
  13   3   0      713.23      719.25     70.32 o
  14   3   0       76.45       37.04     63.28 o
  15   3   0      296.29      106.42     68.81 o
  16   3   0       20.84       70.54     75.02 o
   0   4   0     7871.86     5995.87    196.96 o
   1   4   0      740.18     1019.68     31.94 o
   2   4   0        9.02       57.02     14.62 o
   3   4   0      421.64      448.65     20.93 o
   4   4   0        2.40      106.91     16.82 o
   5   4   0       35.27       43.90     19.15 o
   6   4   0     1506.76     1604.89     66.96 o
   7   4   0      875.06     1002.62     41.64 o
   8   4   0     5234.31     5702.52    147.15 o
   9   4   0        0.38       28.76     32.48 o
  10   4   0     6321.20     7036.37    201.90 o
  11   4   0      142.46      151.33     42.83 o
  12   4   0       67.84      -27.87     57.89 o
  13   4   0        4.13      -38.59     54.27 o
  14   4   0       34.15      -29.08     59.80 o
  15   4   0       37.79        3.89     67.97 o
  16   4   0     1091.95      861.53     95.82 o
   1   5   0    24141.40    19823.36    439.03 o
   2   5   0       44.10       68.05     16.03 o
   3   5   0     2160.32     2110.28     52.25 o
   4   5   0       65.29      185.50     21.36 o
   5   5   0      657.52      769.70     30.07 o
   6   5   0        0.25      153.38     21.66 o
   7   5   0     1874.84     2012.18     61.91 o
   8   5   0        0.93       54.13     27.94 o
   9   5   0     5232.54     5916.77    172.48 o
  10   5   0       24.85       81.97     40.61 o
  11   5   0     5143.49     5889.55    187.11 o
  12   5   0       68.73       30.75     52.54 o
  13   5   0       40.57       -5.49     65.19 o
  14   5   0       30.06       98.08     61.74 o
  15   5   0      177.55      162.33     73.60 o
  16   5   0        0.04      -69.53     84.31 o
   0   6   0    20858.58    17557.18    559.77 o
   1   6   0      820.64      637.38     33.58 o
   2   6   0     3338.08     3109.35     74.89 o
   3   6   0      446.26      460.37     23.23 o
   4   6   0     2431.66     2460.08     70.60 o
   5   6   0     1544.02     1508.24     49.79 o
   6   6   0     2195.57     2077.33     58.83 o
   7   6   0       13.02      224.48     29.39 o
   8   6   0     3113.73     3451.31     98.71 o
   9   6   0      108.50       64.27     37.85 o
  10   6   0     7744.08     8303.44    233.04 o
  11   6   0      460.88      428.32     54.05 o
  12   6   0       28.14      262.06     58.54 o
  13   6   0      108.34      124.90     60.77 o
  14   6   0       53.90      104.54     64.23 o
  15   6   0       39.04      101.01     85.37 o
  16   6   0      699.95      475.86     98.43 o
   1   7   0     1263.23      868.53     37.14 o
   2   7   0       11.83      -17.26     17.26 o
   3   7   0     4624.43     4138.99     90.47 o
   4   7   0      618.42      742.68     44.52 o
   5   7   0     2184.37     2137.24     56.17 o
   6   7   0       36.19       44.39     20.39 o
   7   7   0     5424.65     5440.76    124.24 o
   8   7   0      741.87      865.17     49.23 o
   9   7   0     3336.66     3797.67    121.62 o
  10   7   0       65.76       80.49     43.10 o
  11   7   0     5842.17     6003.14    190.73 o
  12   7   0      420.74      548.69     66.68 o
  13   7   0       33.08      -57.45     58.10 o
  14   7   0       13.32      -13.40     72.75 o
  15   7   0      168.34      114.69     96.58 o
  16   7   0       24.37      -95.93     95.93 o
   0   8   0     3355.79     2666.88    109.97 o
   1   8   0     1850.51     1714.45     75.15 o
   2   8   0     7778.49     6920.25    163.33 o
   3   8   0      179.19       89.69     20.02 o
   4   8   0      636.87      639.31     48.83 o
   5   8   0        2.92        1.90     22.35 o
   6   8   0     1110.24     1099.01     52.34 o
   7   8   0       15.13        8.16     27.44 o
   8   8   0      640.73      826.52     49.79 o
   9   8   0       19.47      -24.94     39.26 o
  10   8   0     6113.70     6557.70    204.34 o
  11   8   0       96.59       36.70     47.49 o
  12   8   0      331.77      384.61     64.42 o
  13   8   0      100.98       52.02     71.77 o
  14   8   0        7.80      172.39     84.11 o
  15   8   0       88.48       55.04     93.97 o
   1   9   0     1678.50     1200.36     46.11 o
   2   9   0      303.10      360.33     27.35 o
   3   9   0      873.85      928.71     40.00 o
   4   9   0       94.77      104.36     22.20 o
   5   9   0      106.87      110.16     23.11 o
   6   9   0      428.68      349.60     30.56 o
   7   9   0     1391.63     1600.30     65.52 o
   8   9   0     1046.92     1026.53     55.33 o
   9   9   0     5507.82     6080.61    177.66 o
  10   9   0       23.15       41.25     59.36 o
  11   9   0     1910.43     2174.35    114.26 o
  12   9   0       83.52        0.99     64.14 o
  13   9   0      257.44      279.81     83.81 o
  14   9   0      194.81      330.32     90.08 o
  15   9   0       90.78       92.42     93.94 o
   0  10   0     4287.52     3970.44    145.17 o
   1  10   0      309.34      287.52     28.60 o
   2  10   0     4366.37     4250.81    123.83 o
   3  10   0      272.59      248.54     26.28 o
   4  10   0      396.40      419.52     42.97 o
   5  10   0      172.33       98.72     28.36 o
   6  10   0      199.26      261.99     33.65 o
   7  10   0       57.05       70.84     36.97 o
   8  10   0     1414.94     1779.30     76.22 o
   9  10   0       46.25      -25.02     52.97 o
  10  10   0     2879.53     3288.77    171.10 o
  11  10   0       67.75        7.35     62.40 o
  12  10   0      876.63      884.55     88.54 o
  13  10   0      165.13       64.80     83.35 o
  14  10   0      273.64      314.82     92.88 o
  15  10   0       25.76       62.23     93.58 o
   1  11   0     5246.29     5279.20    148.79 o
   2  11   0      131.36      162.21     38.43 o
   3  11   0     2703.33     2713.86     93.09 o
   4  11   0      978.42     1002.37     58.43 o
   5  11   0      115.41      118.94     41.00 o
   6  11   0      392.26      277.83     46.67 o
   7  11   0     2847.00     3069.33     99.24 o
   8  11   0       13.27       52.57     44.19 o
   9  11   0     2092.35     2384.82    116.42 o
  10  11   0        0.04       34.81     60.56 o
  11  11   0     1550.32     1678.04    104.48 o
  12  11   0       81.09      190.74     79.32 o
  13  11   0      473.75      453.00    115.87 o
  14  11   0       92.60      183.85    116.91 o
   0  12   0     7255.93     8087.92    339.11 o
   1  12   0       55.62      -17.62     36.16 o
   2  12   0     1445.33     1396.61     63.28 o
   3  12   0      353.57      421.31     50.43 o
   4  12   0      673.27      799.03     64.91 o
   5  12   0      495.10      485.22     52.86 o
   6  12   0     1265.08     1194.01     64.26 o
   7  12   0       10.85      -27.55     50.62 o
   8  12   0     3020.33     3503.29    198.67 o
   9  12   0       66.36       35.77     69.82 o
  10  12   0     1840.97     2184.39    174.47 o
  11  12   0       97.86       19.43     79.43 o
  12  12   0      619.80      860.25    111.20 o
  13  12   0       69.69      152.51     94.28 o
  14  12   0      107.04      177.32    210.01 o
   1  13   0     5149.66     5717.24    180.59 o
   2  13   0      262.06      334.62     52.07 o
   3  13   0       98.64      117.34     46.83 o
   4  13   0        3.70       10.98     39.74 o
   5  13   0        5.93      -43.04     43.04 o
   6  13   0       34.21      -51.88     51.88 o
   7  13   0     1871.23     2218.75    162.62 o
   8  13   0       59.42       -0.56     68.39 o
   9  13   0     2028.64     2116.00    167.34 o
  10  13   0       99.94      230.66    105.32 o
  11  13   0     1270.00     1503.31    155.57 o
  12  13   0        7.42      -23.48    108.59 o
  13  13   0       39.77      -66.85    102.84 o
   0  14   0     3050.19     3466.04    176.97 o
   1  14   0       10.20      -43.06     43.06 o
   2  14   0      326.28      541.58     71.36 o
   3  14   0      245.83      351.53     52.38 o
   4  14   0       26.02       -5.75     41.04 o
   5  14   0        3.51       10.39     45.96 o
   6  14   0      596.24      696.89    122.33 o
   7  14   0        0.29      -49.52     75.11 o
   8  14   0     2040.72     2125.90    299.34 o
   9  14   0       10.77      -53.15     88.55 o
  10  14   0     1178.90     1153.21    138.88 o
  11  14   0        0.59       29.26    104.81 o
  12  14   0      173.32      128.89    106.41 o
  13  14   0       17.48       -8.00    110.13 o
   1  15   0     1457.14     1557.25     81.06 o
   2  15   0      193.13      167.36     48.50 o
   3  15   0       18.53       31.28     47.88 o
   4  15   0        0.20      -22.85     43.11 o
   5  15   0       61.62      118.80     50.07 o
   6  15   0        1.97      -63.26     63.26 o
   7  15   0     1000.71     1402.06    152.06 o
   8  15   0       23.72      132.47     84.46 o
   9  15   0     1374.24     1218.17    140.67 o
  10  15   0      106.15       82.46    104.85 o
  11  15   0      302.61      365.48    116.52 o
  12  15   0       15.76      -10.33    103.00 o
   0  16   0      450.93      537.83     84.17 o
   1  16   0       10.29      -48.88     48.88 o
   2  16   0      512.89      620.03     59.28 o
   3  16   0      314.32      346.63     61.23 o
   4  16   0      207.61      272.29     52.00 o
   5  16   0        0.75      -30.40     53.56 o
   6  16   0      448.92      469.75     99.47 o
   7  16   0       34.22      112.68     85.60 o
   8  16   0      765.66      900.78    194.13 o
   9  16   0       31.65        4.49    100.17 o
  10  16   0      162.55      219.17    118.89 o
  11  16   0        6.20       89.34    105.72 o
  12  16   0      315.68      196.72    115.26 o
   1  17   0      683.02      896.72     67.53 o
   2  17   0       37.22        2.15     49.73 o
   3  17   0      455.26      498.58     57.81 o
   4  17   0       59.72      -39.78     49.56 o
   5  17   0       30.57      102.67     62.35 o
   6  17   0       61.53       54.54     65.94 o
   7  17   0      547.22      515.02    120.35 o
   8  17   0        0.04       21.35     84.87 o
   9  17   0      532.90      765.43    146.92 o
  10  17   0       19.84       -4.81    103.52 o
  11  17   0      334.36      487.38    123.83 o
   0  18   0     1106.09     1473.32    148.63 o
   1  18   0       40.22      -51.78     51.78 o
   2  18   0      397.21      427.54     66.92 o
   3  18   0       40.50      -18.49     52.86 o
   4  18   0       26.13      -55.07     55.07 o
   5  18   0       70.28      150.90     63.97 o
   6  18   0      148.45      215.83     80.44 o
   7  18   0        3.01      -16.78     86.59 o
   8  18   0      341.97      411.38    102.73 o
   9  18   0        9.48      -32.99     98.03 o
  10  18   0      388.22      430.99    121.96 o
   1  19   0      594.51     1017.41    106.16 o
   2  19   0       21.27        3.00     60.49 o
   3  19   0      309.19      450.39     62.88 o
   4  19   0        6.40      -58.90     58.90 o
   5  19   0       20.89      100.33     73.52 o
   6  19   0       47.55       58.87     89.66 o
   7  19   0      149.06       93.37     92.94 o
   8  19   0        2.21      -89.47     89.47 o
   9  19   0      317.92      330.65    123.78 o
   0  20   0      310.45      449.00     92.23 o
   1  20   0        1.74       10.91     58.64 o
   2  20   0      463.86      791.00     76.75 o
   3  20   0        3.93      -56.64     56.64 o
   4  20   0       45.38        9.18     71.17 o
   5  20   0        2.65       70.68     80.44 o
   6  20   0      173.86      342.06     99.40 o
   7  20   0       15.37      -19.36     99.04 o
   8  20   0      114.85      137.89     99.00 o
   1  21   0      327.86      515.58     69.76 o
   2  21   0        3.38       19.93     59.81 o
   3  21   0      217.76      279.33     77.60 o
   4  21   0        2.07      -68.75     68.75 o
   5  21   0        2.91      -90.61     90.61 o
   6  21   0        6.17       67.61     98.88 o
   7  21   0       27.78       31.13     97.08 o
   0  22   0      122.10      196.00     89.39 o
   1  22   0        0.01      -12.36     64.96 o
   2  22   0      244.24      292.09     70.41 o
   3  22   0       15.49      -43.37     64.88 o
   4  22   0       30.56      -73.99     80.35 o
   5  22   0        1.80       56.83     96.65 o
   1  23   0      144.20      196.64     72.86 o
 -17   0   1     1650.01     1256.51    157.12 o
 -15   0   1      225.50      118.64     93.81 o
 -13   0   1       26.64       14.13     69.59 o
 -11   0   1      902.72     1038.84    106.37 o
  -9   0   1     7929.34     7881.19    291.16 o
  -7   0   1    10478.70    10388.87    311.22 o
  -5   0   1     6657.99     6475.09    196.05 o
  -3   0   1    12491.45    13311.75    385.90 o
  -1   0   1    22324.99    23472.13    801.12 o
   1   0   1     5958.82     5929.73    284.38 o
   3   0   1     7863.85     7805.03    213.33 o
   5   0   1     4520.86     4762.29    148.04 o
   7   0   1      224.09      173.44     31.57 o
   9   0   1     6925.17     6754.95    253.21 o
  11   0   1     4931.65     5577.73    252.84 o
  13   0   1     1734.29     1707.56    174.71 o
  15   0   1        0.03      -60.10     89.99 o
 -17   1   1       25.09      -52.28     73.53 o
 -16   1   1      946.07      943.43     95.93 o
 -15   1   1       11.12      -61.90     61.90 o
 -14   1   1       35.43       -5.37     54.47 o
 -13   1   1       25.44       42.03     48.27 o
 -12   1   1      393.37      450.08     55.52 o
 -11   1   1      467.94      366.94     48.85 o
 -10   1   1     2929.63     3053.08    111.12 o
  -9   1   1      313.06      508.22     41.03 o
  -8   1   1    29502.48    29922.11    638.12 o
  -7   1   1       92.69       54.46     25.40 o
  -6   1   1     4247.97     4476.67    110.01 o
  -5   1   1      650.29     1214.08     38.92 o
  -4   1   1     3045.78     3273.84     77.87 o
  -3   1   1      592.71      924.99     30.30 o
  -2   1   1     3609.77     3781.44     84.08 o
  -1   1   1      291.65      327.11     13.42 o
   0   1   1    57499.20    58654.04   1688.35 o
   1   1   1     1386.52     1437.35     46.36 o
   2   1   1    54721.88    61040.18   1138.57 o
   3   1   1       24.15       61.72     13.71 o
   4   1   1     8861.61     8633.44    180.49 o
   5   1   1     1978.41     2669.47     64.32 o
   6   1   1       55.21       60.93     16.86 o
   7   1   1       20.92      565.89     26.95 o
   8   1   1     4908.87     4893.05    151.23 o
   9   1   1       21.67       -9.44     27.33 o
  10   1   1     6255.72     6980.19    211.49 o
  11   1   1       10.76       13.56     41.21 o
  12   1   1     5440.01     5559.03    209.17 o
  13   1   1      263.05      403.63     68.94 o
  14   1   1       55.84       -2.15     59.55 o
  15   1   1      105.30      579.74     82.16 o
  16   1   1       72.57        1.80     71.13 o
 -17   2   1     1964.22     1777.76    126.55 o
 -16   2   1        0.03       22.95     69.28 o
 -15   2   1     1255.06     1035.12     94.69 o
 -14   2   1       32.48       64.58     56.77 o
 -13   2   1      205.67       44.07     49.66 o
 -12   2   1       71.14      282.70     53.13 o
 -11   2   1      311.96      342.49     49.37 o
 -10   2   1       12.99       -8.71     33.15 o
  -9   2   1     5121.07     5864.10    159.93 o
  -8   2   1      569.06      590.46     43.42 o
  -7   2   1    14950.93    15194.23    329.17 o
  -6   2   1       41.60        0.90     19.57 o
  -5   2   1     7026.04     7082.13    157.56 o
  -4   2   1      505.49      768.42     29.26 o
  -3   2   1     2317.23     2967.25     73.15 o
  -2   2   1     4951.71     5041.02    105.98 o
  -1   2   1     5077.01     4413.56    109.80 o
   0   2   1     1917.01     1843.05     48.29 o
   1   2   1     4795.29     4072.06    101.53 o
   2   2   1      450.23      694.98     26.11 o
   3   2   1    39106.61    41238.69    748.52 o
   4   2   1      138.77      347.73     19.44 o
   5   2   1      338.80      575.34     24.73 o
   6   2   1       92.88      353.28     21.84 o
   7   2   1     1729.35     1694.24     50.39 o
   8   2   1      214.95      293.33     27.67 o
   9   2   1     6497.91     6695.75    188.75 o
  10   2   1     1183.10     1524.72     67.95 o
  11   2   1     6170.57     6584.27    218.57 o
  12   2   1      825.01      880.18     70.54 o
  13   2   1     2384.46     2378.03    122.43 o
  14   2   1        6.79      222.94     68.16 o
  15   2   1        0.51      -62.92     62.92 o
  16   2   1       14.31       54.31     74.63 o
 -17   3   1        5.45       62.03     80.74 o
 -16   3   1     2184.85     2044.56    126.03 o
 -15   3   1       92.55      152.46     68.84 o
 -14   3   1      180.64      278.41     64.63 o
 -13   3   1      468.82      468.88     79.65 o
 -12   3   1       76.20       -3.26     45.88 o
 -11   3   1       13.84       72.08     42.75 o
 -10   3   1      784.05      914.58     55.16 o
  -9   3   1       25.36       28.66     30.02 o
  -8   3   1    12948.61    13029.51    297.39 o
  -7   3   1      470.05      571.31     35.71 o
  -6   3   1     8699.58     8337.03    192.59 o
  -5   3   1      538.06      675.03     29.42 o
  -4   3   1     1218.08     1333.27     45.52 o
  -3   3   1      351.39      418.28     20.41 o
  -2   3   1    19631.31    18038.91    368.25 o
  -1   3   1      627.45      716.32     27.13 o
   0   3   1     7146.03     5745.30    133.38 o
   1   3   1      142.56      146.18     17.77 o
   2   3   1    47649.18    47732.73   1025.61 o
   3   3   1     6452.94     6390.49    144.82 o
   4   3   1    12817.47    13313.08    272.42 o
   5   3   1     4761.76     5408.79    117.83 o
   6   3   1      151.12      150.12     18.26 o
   7   3   1        0.64       32.71     17.13 o
   8   3   1     3141.55     3213.62    107.28 o
   9   3   1       18.64        6.83     30.78 o
  10   3   1     1705.77     2120.33     82.62 o
  11   3   1       61.51       81.86     50.21 o
  12   3   1     3981.63     4434.30    164.03 o
  13   3   1       14.27       74.90     60.45 o
  14   3   1      154.02       82.08     65.54 o
  15   3   1       14.45       47.12     68.44 o
  16   3   1      551.59      409.69     83.46 o
 -16   4   1        0.45       71.73     76.32 o
 -15   4   1     1520.00     1428.28     98.15 o
 -14   4   1      334.79      296.66     65.96 o
 -13   4   1       88.50       70.07     57.27 o
 -12   4   1      158.84      175.39     50.69 o
 -11   4   1     2035.31     2148.28     87.28 o
 -10   4   1       26.69        8.37     38.10 o
  -9   4   1     4578.89     5266.77    148.15 o
  -8   4   1      516.74      515.04     33.91 o
  -7   4   1     6673.91     6698.69    152.86 o
  -6   4   1      386.94      478.85     27.45 o
  -5   4   1     5731.82     5668.37    128.64 o
  -4   4   1     1105.07     1250.35     38.47 o
  -3   4   1      113.36      105.49     16.69 o
  -2   4   1      248.05      255.25     25.33 o
  -1   4   1     5587.97     4556.56    107.60 o
   0   4   1        0.44      -13.56     13.56 o
   1   4   1    18458.83    15869.00    361.55 o
   2   4   1    10242.81     9383.43    199.53 o
   3   4   1     8800.12     7863.43    194.69 o
   4   4   1     2059.88     2330.40     61.86 o
   5   4   1      720.20      994.07     32.50 o
   6   4   1      137.21      376.23     22.71 o
   7   4   1     1198.55     1186.03     55.92 o
   8   4   1      156.85      164.95     28.89 o
   9   4   1     5817.28     6119.69    176.53 o
  10   4   1     1540.27     1638.64     77.05 o
  11   4   1     4617.25     5224.29    182.83 o
  12   4   1        0.14       21.68     51.63 o
  13   4   1     1762.78     1643.98    103.28 o
  14   4   1        0.11       69.36     73.55 o
  15   4   1        4.12      -36.96     66.51 o
  16   4   1      141.89      285.03     80.10 o
 -16   5   1     1186.23     1245.72    119.56 o
 -15   5   1       11.42      -37.54     62.42 o
 -14   5   1      733.37      732.75     78.14 o
 -13   5   1      872.77      896.10     77.92 o
 -12   5   1        1.35      135.95     50.30 o
 -11   5   1     1112.09     1032.92     63.24 o
 -10   5   1      625.02      642.71     50.95 o
  -9   5   1       69.25       85.17     33.37 o
  -8   5   1     5266.36     5742.72    149.37 o
  -7   5   1      852.46      895.00     42.65 o
  -6   5   1     7052.80     7005.50    157.84 o
  -5   5   1      552.99      679.79     30.60 o
  -4   5   1        1.36      136.61     19.37 o
  -3   5   1        1.41       -9.69     15.88 o
  -2   5   1     1424.06     1300.20     40.99 o
  -1   5   1       30.56       27.35     16.76 o
   0   5   1    10978.06     9196.67    250.45 o
   1   5   1     1164.12     1269.80     51.65 o
   2   5   1    17417.42    15514.71    341.84 o
   3   5   1     3247.67     3123.34     77.16 o
   4   5   1      155.86      158.54     19.90 o
   5   5   1      168.27      183.13     21.60 o
   6   5   1      310.08      324.85     23.10 o
   7   5   1       48.17       -2.64     19.45 o
   8   5   1     1408.70     1408.48     53.87 o
   9   5   1       17.80       -0.09     34.57 o
  10   5   1     2720.84     2959.49    125.02 o
  11   5   1      506.96      518.93     60.26 o
  12   5   1     1776.44     2080.28    103.77 o
  13   5   1        0.10       57.67     58.71 o
  14   5   1       26.60      -11.05     63.79 o
  15   5   1       33.85       36.48     71.10 o
  16   5   1      274.62       71.57     83.33 o
 -16   6   1        0.54      -83.51     83.51 o
 -15   6   1      671.67      735.71    141.38 o
 -14   6   1      106.38      154.63     74.07 o
 -13   6   1      464.10      286.76     65.00 o
 -12   6   1        0.53       49.66     53.01 o
 -11   6   1     3108.32     3429.18    119.79 o
 -10   6   1      142.44      184.81     43.60 o
  -9   6   1     1518.14     1747.46     70.07 o
  -8   6   1        9.79       -8.25     29.77 o
  -7   6   1     7479.76     7351.47    166.75 o
  -6   6   1       98.14       82.73     22.73 o
  -5   6   1     2497.24     2416.68     80.10 o
  -4   6   1       37.48       89.63     19.42 o
  -3   6   1      279.13      343.34     23.10 o
  -2   6   1       21.33       28.55     21.14 o
  -1   6   1      402.81      263.51     24.45 o
   0   6   1        0.87       17.63     17.29 o
   1   6   1    13313.79    10982.09    271.79 o
   2   6   1      136.07      280.55     20.27 o
   3   6   1     9630.77     8891.23    219.48 o
   4   6   1      414.53      685.72     30.26 o
   5   6   1      137.08       88.70     21.56 o
   6   6   1        0.41       68.54     20.99 o
   7   6   1      266.85      250.32     28.58 o
   8   6   1      145.60      122.59     30.37 o
   9   6   1     1785.51     2047.51     85.19 o
  10   6   1       63.86      118.28     43.45 o
  11   6   1     2960.19     3345.36    124.43 o
  12   6   1      134.29      139.43     56.26 o
  13   6   1     1001.02      941.38     80.00 o
  14   6   1        7.10       39.68     90.64 o
  15   6   1       29.11       22.77     77.39 o
 -16   7   1      807.13      610.88    101.76 o
 -15   7   1        5.16       39.94     77.80 o
 -14   7   1      428.28      350.63     80.53 o
 -13   7   1      117.86      145.01     68.28 o
 -12   7   1      302.77      280.89     57.06 o
 -11   7   1        3.33      -43.99     43.99 o
 -10   7   1      985.57     1193.08     65.61 o
  -9   7   1     1462.22     1442.38     64.54 o
  -8   7   1     3454.39     4010.13    113.02 o
  -7   7   1      143.63      155.44     29.13 o
  -6   7   1     4645.99     4945.52    117.10 o
  -5   7   1      753.35      649.06     29.72 o
  -4   7   1      499.75      613.25     43.73 o
  -3   7   1     1080.17      896.24     32.02 o
  -2   7   1     2191.82     1967.00     63.45 o
  -1   7   1      497.70      614.46     37.75 o
   0   7   1     1219.18      905.08     34.12 o
   1   7   1      448.15      380.28     25.83 o
   2   7   1    20121.01    18534.40    380.29 o
   3   7   1      145.67      195.89     21.32 o
   4   7   1      836.53      931.88     70.00 o
   5   7   1      828.12      850.27     42.33 o
   6   7   1      177.85      160.75     24.50 o
   7   7   1      419.75      420.34     32.10 o
   8   7   1     1029.17     1208.15     59.45 o
   9   7   1      258.23      247.68     48.59 o
  10   7   1     5025.77     5728.89    246.93 o
  11   7   1        4.86       39.84     51.43 o
  12   7   1     1751.82     2038.43    113.05 o
  13   7   1       58.51      222.37     68.76 o
  14   7   1       62.21       30.64     86.32 o
  15   7   1        6.47        0.96     93.24 o
 -16   8   1        1.44      -21.01     85.56 o
 -15   8   1      958.01      849.95     98.44 o
 -14   8   1       12.63       94.16     76.51 o
 -13   8   1       53.79      -16.83     68.00 o
 -12   8   1       50.64      102.90     59.97 o
 -11   8   1     1633.20     1623.69     85.67 o
 -10   8   1      576.20      630.46     55.86 o
  -9   8   1      942.85     1122.66     59.79 o
  -8   8   1      163.58      121.62     35.00 o
  -7   8   1     6493.41     6660.26    161.16 o
  -6   8   1       93.21       54.47     22.34 o
  -5   8   1     2133.99     1898.67     87.79 o
  -4   8   1     2595.31     2668.22     71.79 o
  -3   8   1     1001.13     1209.55     61.90 o
  -2   8   1       82.85       48.96     25.32 o
  -1   8   1     4301.32     3925.02    103.87 o
   0   8   1      333.32      495.22     47.16 o
   1   8   1     8616.62     7399.06    195.07 o
   2   8   1     4220.02     4598.53    103.48 o
   3   8   1    10172.96     9173.68    209.35 o
   4   8   1      600.23      791.75     52.48 o
   5   8   1      100.66       45.28     23.51 o
   6   8   1      455.24      437.20     33.43 o
   7   8   1      239.60      181.95     35.26 o
   8   8   1       47.66       15.27     38.36 o
   9   8   1     2572.38     2825.57    115.76 o
  10   8   1      237.75      293.69     56.12 o
  11   8   1     2953.66     3448.05    137.32 o
  12   8   1       61.69       60.27     56.18 o
  13   8   1      868.31      839.84     97.58 o
  14   8   1      140.66      223.85     93.73 o
  15   8   1       17.44       61.29    105.08 o
 -15   9   1        4.05       69.87    120.26 o
 -14   9   1      237.56      257.31     81.09 o
 -13   9   1       43.22       48.02     72.11 o
 -12   9   1      528.44      466.62     69.69 o
 -11   9   1       65.65        1.79     52.77 o
 -10   9   1     5555.39     5967.54    190.85 o
  -9   9   1      124.66       50.48     47.92 o
  -8   9   1     2440.52     2568.25     99.75 o
  -7   9   1        6.53      -29.93     29.93 o
  -6   9   1      709.95      671.29     35.70 o
  -5   9   1      574.51      469.76     28.68 o
  -4   9   1      754.28      698.53     34.31 o
  -3   9   1      806.89      983.28     37.36 o
  -2   9   1     3631.30     3871.06    109.37 o
  -1   9   1        4.27       10.69     24.96 o
   0   9   1     3502.59     3050.56     85.52 o
   1   9   1       31.70      306.78     37.86 o
   2   9   1     9720.80     9102.98    202.71 o
   3   9   1      293.99      333.75     28.16 o
   4   9   1     1614.20     1646.94     73.09 o
   5   9   1        1.95       52.45     24.96 o
   6   9   1      232.95      265.74     33.07 o
   7   9   1       11.00       41.66     37.06 o
   8   9   1     2467.96     2655.87    108.06 o
   9   9   1       32.17       40.35     48.87 o
  10   9   1     3218.56     3471.51    136.70 o
  11   9   1        3.77       31.64     58.84 o
  12   9   1     1285.99     1418.27     99.37 o
  13   9   1       54.68      -71.02     78.16 o
  14   9   1      289.22      334.17     93.65 o
  15   9   1        5.53      -75.26     97.07 o
 -15  10   1      641.18      796.66    202.55 o
 -14  10   1       89.87       64.33     82.66 o
 -13  10   1       40.47       23.27     77.57 o
 -12  10   1       65.57      -56.63     56.63 o
 -11  10   1     1073.48     1072.54     78.81 o
 -10  10   1      155.25       45.08     53.49 o
  -9  10   1     2143.95     2409.01     94.25 o
  -8  10   1       30.11       62.19     40.91 o
  -7  10   1     4715.71     5147.37    145.36 o
  -6  10   1      351.32      204.88     33.76 o
  -5  10   1      973.36      943.08     41.92 o
  -4  10   1     1261.48     1193.05     43.90 o
  -3  10   1      633.75      637.05     35.29 o
  -2  10   1      461.14      502.63     49.63 o
  -1  10   1     2702.44     2317.48     78.26 o
   0  10   1      502.41      547.81     35.54 o
   1  10   1     6244.11     5456.84    134.09 o
   2  10   1        1.98      -21.70     21.70 o
   3  10   1     3184.41     3105.75     98.81 o
   4  10   1       60.98        2.06     24.16 o
   5  10   1      540.64      421.79     32.65 o
   6  10   1      166.03      119.04     39.68 o
   7  10   1     1030.87     1186.71     61.75 o
   8  10   1        9.71      -41.89     45.91 o
   9  10   1     3066.40     3399.95    208.45 o
  10  10   1       51.03      102.42     60.42 o
  11  10   1     2433.52     2506.51    160.10 o
  12  10   1        9.31       80.85     67.77 o
  13  10   1     1327.46     1472.64    144.36 o
  14  10   1       94.70       47.10     88.74 o
 -15  11   1       52.52      -37.11    115.48 o
 -14  11   1       29.72     -139.08    139.08 o
 -13  11   1      114.06      226.54     90.36 o
 -12  11   1      556.23      513.81     85.72 o
 -11  11   1       18.70       58.40     62.29 o
 -10  11   1     1874.80     2008.28    105.80 o
  -9  11   1      219.52      228.65     54.16 o
  -8  11   1     2657.73     2924.98    132.61 o
  -7  11   1      332.39      237.61     43.92 o
  -6  11   1     1417.56     1567.37     73.22 o
  -5  11   1      288.30      217.23     33.73 o
  -4  11   1        0.65        6.89     31.79 o
  -3  11   1      928.35     1247.31     56.44 o
  -2  11   1      766.68      704.46     57.10 o
  -1  11   1       36.54      -19.36     30.48 o
   0  11   1     2387.59     2366.70     89.02 o
   1  11   1       15.60       -8.53     25.92 o
   2  11   1     5752.88     5880.51    146.96 o
   3  11   1       63.33      156.25     36.57 o
   4  11   1     2017.36     2009.98     90.25 o
   5  11   1       35.60       12.40     33.30 o
   6  11   1      256.00      374.69     41.20 o
   7  11   1      138.77       32.52     44.74 o
   8  11   1     1299.77     1234.05    102.90 o
   9  11   1       14.74       26.00     67.95 o
  10  11   1     1500.15     1529.57     96.35 o
  11  11   1       39.56      -61.34     61.34 o
  12  11   1     1139.12     1055.50    140.47 o
  13  11   1       97.29      161.88     99.67 o
  14  11   1       96.04      110.23    105.51 o
 -14  12   1       35.32       91.25    142.81 o
 -13  12   1        7.94      -51.43     85.50 o
 -12  12   1      152.29      251.57     91.12 o
 -11  12   1      839.56      965.66    109.15 o
 -10  12   1      109.94       44.43     67.33 o
  -9  12   1     2213.93     2722.23    119.09 o
  -8  12   1      197.47      153.00     55.16 o
  -7  12   1     2578.38     2911.28    133.47 o
  -6  12   1        0.13      -43.71     43.71 o
  -5  12   1      241.27      268.24     63.01 o
  -4  12   1      489.87      533.50     49.94 o
  -3  12   1        7.47      -15.20     35.53 o
  -2  12   1       41.63      115.31     42.13 o
  -1  12   1     1723.36     1689.34     74.64 o
   0  12   1        0.83      -34.05     34.05 o
   1  12   1     2768.53     3039.82    109.01 o
   2  12   1       23.79       10.60     38.24 o
   3  12   1     3123.48     3140.75    119.92 o
   4  12   1       44.21       32.78     37.58 o
   5  12   1      939.68     1047.78     61.03 o
   6  12   1      602.99      670.72     56.73 o
   7  12   1      910.81      970.28     70.01 o
   8  12   1      131.71      118.55     69.00 o
   9  12   1     1596.73     1672.47    153.95 o
  10  12   1        9.85       96.53     76.34 o
  11  12   1     1958.74     2279.58    194.83 o
  12  12   1        0.06       24.03     99.35 o
  13  12   1      661.54      847.86    138.71 o
  14  12   1       13.04       48.68    145.23 o
 -14  13   1      201.02      230.24    159.32 o
 -13  13   1       32.74      268.14    117.82 o
 -12  13   1       22.21      -53.37    142.66 o
 -11  13   1      342.30      405.79    115.43 o
 -10  13   1      729.15      740.76    158.76 o
  -9  13   1       39.00      -37.00     63.38 o
  -8  13   1     1764.51     2069.64    130.01 o
  -7  13   1      180.98      115.57     60.72 o
  -6  13   1      351.28      380.44     63.03 o
  -5  13   1       65.05       38.60     45.72 o
  -4  13   1      688.27      841.16     96.79 o
  -3  13   1      677.58      719.88     52.80 o
  -2  13   1      917.28     1051.65     75.76 o
  -1  13   1        8.44      -53.45     53.45 o
   0  13   1     3957.22     4277.02    143.59 o
   1  13   1        5.43      -42.20     42.20 o
   2  13   1     1517.28     1848.36    112.31 o
   3  13   1        7.15      -40.28     40.28 o
   4  13   1     1485.42     1563.94     75.25 o
   5  13   1      146.07      368.07     57.65 o
   6  13   1       74.43      190.01     56.04 o
   7  13   1        0.15      -42.65     68.42 o
   8  13   1      830.14      819.63    107.31 o
   9  13   1      109.27      123.10     88.00 o
  10  13   1     2081.44     2117.29    235.68 o
  11  13   1        0.39      -45.92     89.00 o
  12  13   1      531.97      564.19    164.81 o
  13  13   1      105.52      253.24    117.84 o
 -13  14   1       78.36      235.22    127.05 o
 -12  14   1       58.12       72.53    106.12 o
 -11  14   1      120.48      105.65    108.15 o
 -10  14   1      422.22      455.42    117.72 o
  -9  14   1     2211.70     2316.58    189.01 o
  -8  14   1       57.33       54.02    109.37 o
  -7  14   1      895.49     1056.24    108.01 o
  -6  14   1       11.42       23.03     52.01 o
  -5  14   1      160.94      303.39     52.22 o
  -4  14   1       26.71      -50.41     50.41 o
  -3  14   1      346.07      612.91    103.08 o
  -2  14   1        5.89      -41.01     41.01 o
  -1  14   1     3009.85     3478.00    138.66 o
   0  14   1      164.88      127.71     45.68 o
   1  14   1     2657.99     2797.16    107.31 o
   2  14   1      820.41      916.65     58.82 o
   3  14   1     2477.72     3096.05    143.99 o
   4  14   1       19.43      -42.72     42.72 o
   5  14   1      366.61      362.69     57.10 o
   6  14   1       23.82       75.29     67.33 o
   7  14   1      149.73      201.02    108.42 o
   8  14   1        0.55       65.05     83.90 o
   9  14   1     1354.68     1099.11    126.56 o
  10  14   1        0.95      -35.19    222.48 o
  11  14   1      990.48      960.99    185.74 o
  12  14   1       89.83       91.75    106.03 o
  13  14   1      164.26        0.42    279.49 o
 -13  15   1       52.23      101.08    120.63 o
 -12  15   1        0.95      -41.31    103.62 o
 -11  15   1       97.42       52.94    106.38 o
 -10  15   1      348.20      490.10    113.85 o
  -9  15   1       19.63       92.22     89.52 o
  -8  15   1     1450.19     1789.96    108.46 o
  -7  15   1       39.50       60.81     57.46 o
  -6  15   1      513.60      592.23     65.72 o
  -5  15   1      145.15       87.89     52.56 o
  -4  15   1      502.79      534.07     54.97 o
  -3  15   1       87.70       55.81     45.46 o
  -2  15   1      784.29      947.90     62.45 o
  -1  15   1       99.09      -21.89     46.77 o
   0  15   1     2012.32     2311.46    174.62 o
   1  15   1       33.32      -24.45     57.81 o
   2  15   1      928.28     1070.61     98.00 o
   3  15   1      176.39      334.02     51.71 o
   4  15   1      736.89      835.57    107.94 o
   5  15   1       11.35       -4.18     51.47 o
   6  15   1        1.80      -59.53     59.53 o
   7  15   1       17.21       51.07     75.71 o
   8  15   1      800.32      828.42    115.89 o
   9  15   1        0.01      -82.45     83.40 o
  10  15   1      685.48      381.32    123.28 o
  11  15   1       21.63      -96.85     96.85 o
  12  15   1      424.08      391.17    124.06 o
 -12  16   1       14.38      -33.99    109.32 o
 -11  16   1        6.24      -53.21    126.86 o
 -10  16   1      150.69      203.96    159.60 o
  -9  16   1      640.05      912.66    116.19 o
  -8  16   1        4.19      -73.06     73.06 o
  -7  16   1     1353.50     1731.20    167.47 o
  -6  16   1        1.53       -4.29     55.83 o
  -5  16   1      354.13      445.53     64.58 o
  -4  16   1       57.11      -11.90     48.01 o
  -3  16   1      164.75      192.77     50.25 o
  -2  16   1        5.30      -46.23     46.23 o
  -1  16   1      758.85      919.90     69.85 o
   0  16   1       23.47      -42.22     58.29 o
   1  16   1     1687.01     2191.21     99.43 o
   2  16   1      314.66      377.23     62.63 o
   3  16   1     1265.22     1583.87    107.91 o
   4  16   1        1.50       24.35     49.51 o
   5  16   1       50.99       49.55     59.02 o
   6  16   1       23.16      -61.14     73.05 o
   7  16   1      203.16      180.13     82.18 o
   8  16   1       36.96       65.50     89.09 o
   9  16   1      378.60      354.18    180.06 o
  10  16   1        0.17       -6.69     95.11 o
  11  16   1      381.48      450.33    167.75 o
 -11  17   1        3.20       -1.25    106.88 o
 -10  17   1      338.31      498.20    135.17 o
  -9  17   1       53.05       -2.70     90.64 o
  -8  17   1      524.00      726.75    110.95 o
  -7  17   1       26.20      -73.81     75.07 o
  -6  17   1      747.19      841.75    110.01 o
  -5  17   1       59.97      153.76     61.47 o
  -4  17   1       17.64        2.96     53.69 o
  -3  17   1       13.30      -20.20     49.83 o
  -2  17   1      314.79      372.39     61.41 o
  -1  17   1       27.66      -48.60     48.60 o
   0  17   1      895.31     1284.99     91.96 o
   1  17   1       14.78      -23.36     56.47 o
   2  17   1      567.79      817.91     63.99 o
   3  17   1       84.02      -47.96     47.96 o
   4  17   1      146.37      166.22     55.44 o
   5  17   1      267.05      272.03     92.19 o
   6  17   1        1.92      -23.49     78.70 o
   7  17   1       38.11       46.10     80.61 o
   8  17   1      371.75      339.00    122.07 o
   9  17   1        0.86      -91.70     91.70 o
  10  17   1      198.51      429.78    139.46 o
  11  17   1        3.09      170.68    110.65 o
 -10  18   1       31.48       66.59    108.33 o
  -9  18   1      448.44      655.36    115.07 o
  -8  18   1        0.95       46.91     92.21 o
  -7  18   1      386.50      380.50     91.41 o
  -6  18   1       20.58       -4.79     61.54 o
  -5  18   1      483.60      715.47    114.90 o
  -4  18   1       51.42       31.80     59.18 o
  -3  18   1       53.68       12.52     53.70 o
  -2  18   1       11.28      -59.07     59.07 o
  -1  18   1      833.21     1027.99     72.64 o
   0  18   1       29.98      -52.86     52.86 o
   1  18   1      579.44      856.14     69.20 o
   2  18   1       61.14       10.75     62.10 o
   3  18   1      191.40      322.00     57.88 o
   4  18   1      119.07       86.28     61.68 o
   5  18   1       48.91       86.02     84.12 o
   6  18   1      138.11      286.14     91.65 o
   7  18   1       74.07       45.27     87.33 o
   8  18   1       33.61      -23.70     97.49 o
   9  18   1      217.99      198.50    108.50 o
  10  18   1       20.28      -85.03    104.46 o
  -9  19   1       41.20       98.43     99.67 o
  -8  19   1      366.02      308.62    101.92 o
  -7  19   1        9.31      -75.88     76.66 o
  -6  19   1      232.57      283.34     70.86 o
  -5  19   1       52.72       -7.04     63.69 o
  -4  19   1       32.22      119.99     64.24 o
  -3  19   1        7.29      -54.93     54.93 o
  -2  19   1      204.42      211.76     64.39 o
  -1  19   1        7.06      -52.07     52.07 o
   0  19   1      683.35     1029.66     85.19 o
   1  19   1       29.00       19.96     59.83 o
   2  19   1      472.82      780.58     74.48 o
   3  19   1      139.99      140.44     56.68 o
   4  19   1       85.63       45.52     66.07 o
   5  19   1      183.97      297.51     90.53 o
   6  19   1        3.05      -98.34    121.38 o
   7  19   1       11.52      -46.83     87.61 o
   8  19   1      100.08       20.73    118.85 o
   9  19   1       15.72      -75.41    109.18 o
  -8  20   1        0.88       19.57    104.95 o
  -7  20   1      513.72      824.54    122.23 o
  -6  20   1       24.79      -24.58     74.04 o
  -5  20   1      140.06       83.34     69.57 o
  -4  20   1       53.33       82.34     67.68 o
  -3  20   1       20.91      -42.72     58.21 o
  -2  20   1        7.86        7.84     57.38 o
  -1  20   1      259.70      472.53     70.49 o
   0  20   1       19.91      -55.35     55.35 o
   1  20   1      513.65      993.86     84.80 o
   2  20   1       65.06       70.18     61.84 o
   3  20   1      298.05      418.07     71.19 o
   4  20   1       59.88       60.96     86.25 o
   5  20   1        6.18      -48.67     82.71 o
   6  20   1       28.18      -83.22     83.22 o
   7  20   1        2.27      -87.74     87.74 o
   8  20   1       47.91     -100.37    100.37 o
  -7  21   1        5.20      136.55    100.63 o
  -6  21   1      309.45      508.56    113.93 o
  -5  21   1       37.23      -30.83     69.73 o
  -4  21   1        3.69      -35.47     68.13 o
  -3  21   1       42.32       17.23     62.32 o
  -2  21   1      128.61      166.08     61.64 o
  -1  21   1       12.28       -8.20     65.72 o
   0  21   1      223.62      341.66     64.54 o
   1  21   1        0.13       12.41     57.95 o
   2  21   1      319.51      498.15     80.24 o
   3  21   1       23.81       -9.72     66.64 o
   4  21   1       54.72      120.81     90.75 o
   5  21   1       11.96      -34.14     89.94 o
   6  21   1        2.39        2.92     90.86 o
  -5  22   1       64.33       51.18     75.21 o
  -4  22   1       13.77      -70.83     70.83 o
  -3  22   1       33.27       37.95     68.09 o
  -2  22   1        2.17      -61.47     61.47 o
  -1  22   1       90.79      173.41     70.21 o
   0  22   1        0.39       -7.96     59.99 o
   1  22   1      304.16      785.33     80.40 o
   2  22   1        3.46      -59.60     59.60 o
   3  22   1       59.19      -67.03     79.90 o
   4  22   1        2.14      -57.32     91.09 o
  -1  23   1        5.93      -53.91     65.32 o
   0  23   1       97.48      152.77     72.49 o
 -16   0   2     1011.92     1042.53    139.16 o
 -14   0   2     2812.98     2581.36    162.66 o
 -12   0   2     1174.99      907.37     93.83 o
 -10   0   2     1380.00     1559.80    106.14 o
  -8   0   2    10718.12    10836.83    327.01 o
  -6   0   2    21843.91    22925.08    665.13 o
  -4   0   2    30478.23    32617.75    934.99 o
  -2   0   2        3.42       17.56     17.08 o
   0   0   2     3294.41     2836.13     80.94 o
   2   0   2    14302.12    13284.77    469.22 o
   4   0   2    11182.26    10406.24    283.80 o
   6   0   2     6935.99     6781.67    207.25 o
   8   0   2      578.59      522.23     49.58 o
  10   0   2     2934.35     3237.87    196.51 o
  12   0   2     6078.03     6307.00    328.55 o
  14   0   2     2444.98     1999.88    198.25 o
  16   0   2       22.75       17.50     96.70 o
 -17   1   2     2002.47     1835.69    129.92 o
 -16   1   2       48.46       12.04     69.30 o
 -15   1   2     1441.37     1365.04     95.21 o
 -14   1   2        8.96      145.46     55.70 o
 -13   1   2     1025.88      940.92     71.28 o
 -12   1   2       14.95      139.13     48.09 o
 -11   1   2       56.85       75.29     41.49 o
 -10   1   2      269.17      234.98     42.55 o
  -9   1   2     5627.86     5814.71    159.12 o
  -8   1   2       32.88       94.82     24.57 o
  -7   1   2     3329.46     3437.63     87.15 o
  -6   1   2       96.23       89.47     21.40 o
  -5   1   2    14467.96    14725.96    315.54 o
  -4   1   2       89.70       48.70     16.90 o
  -3   1   2      447.45      459.17     20.57 o
  -2   1   2     1187.54     1320.75     32.75 o
  -1   1   2     6763.80     6590.62    137.23 o
   0   1   2      434.00      552.26     19.47 o
   1   1   2     2691.29     2531.95     69.14 o
   2   1   2     7573.71     7924.79    204.04 o
   3   1   2    14927.37    14826.99    289.92 o
   4   1   2       84.60       92.78     14.78 o
   5   1   2      792.04      872.04     28.49 o
   6   1   2       42.97       77.05     17.91 o
   7   1   2      383.63      519.34     27.60 o
   8   1   2       25.84      320.09     30.37 o
   9   1   2     4966.11     4821.28    133.95 o
  10   1   2       14.28      413.03     49.75 o
  11   1   2     5150.10     5085.03    192.37 o
  12   1   2       88.93      226.06     58.80 o
  13   1   2     5653.59     5328.08    206.96 o
  14   1   2       37.51       40.69     63.12 o
  15   1   2     2085.70     1674.80    113.69 o
  16   1   2      126.78      209.36     76.60 o
 -17   2   2        4.68      120.72     79.20 o
 -16   2   2     1825.45     1553.04    112.34 o
 -15   2   2       94.91       73.01     61.74 o
 -14   2   2     1031.52     1055.38     78.37 o
 -13   2   2       55.09      -49.79     49.79 o
 -12   2   2       29.63       11.48     45.31 o
 -11   2   2      753.71      852.95     61.09 o
 -10   2   2      708.32      838.04     51.94 o
  -9   2   2        7.00        1.66     28.51 o
  -8   2   2    11040.69    11074.14    255.66 o
  -7   2   2      844.88     1041.41     40.25 o
  -6   2   2    14512.08    14279.81    307.51 o
  -5   2   2       83.29       99.02     20.24 o
  -4   2   2     5490.68     5670.44    127.11 o
  -3   2   2     4672.58     4790.11    104.58 o
  -2   2   2     1265.58     1509.54     46.42 o
  -1   2   2     9690.13     9117.53    187.22 o
   0   2   2     8531.82     6986.94    162.24 o
   1   2   2     3764.79     3747.98    101.19 o
   2   2   2     3647.66     3342.49     87.82 o
   3   2   2     5076.63     5173.31    119.53 o
   4   2   2    16966.70    17078.74    346.00 o
   5   2   2     2508.03     3053.98     67.58 o
   6   2   2     2868.86     3473.50     80.94 o
   7   2   2      119.13      412.73     25.56 o
   8   2   2     1081.90     1180.73     46.92 o
   9   2   2       55.48       62.50     33.02 o
  10   2   2     2094.21     2415.45     94.66 o
  11   2   2        1.22       62.04     50.00 o
  12   2   2     3664.73     3783.39    157.92 o
  13   2   2        1.94       15.91     57.89 o
  14   2   2     2831.72     2602.62    134.18 o
  15   2   2       39.37      145.37     70.16 o
  16   2   2      103.59       99.78     73.39 o
 -17   3   2     1679.48     1689.00    192.70 o
 -16   3   2        0.97      106.22    104.50 o
 -15   3   2     2266.62     2127.37    115.36 o
 -14   3   2       71.51      156.28     56.38 o
 -13   3   2     1456.55     1541.97     84.71 o
 -12   3   2       36.45      202.63     50.68 o
 -11   3   2      703.76      782.50     59.58 o
 -10   3   2      927.81     1158.35     59.83 o
  -9   3   2     2252.79     2491.98     84.15 o
  -8   3   2      953.42     1089.68     45.62 o
  -7   3   2     8573.73     8475.42    198.21 o
  -6   3   2       54.37       31.51     21.87 o
  -5   3   2     6648.67     6449.81    145.02 o
  -4   3   2       50.28      154.54     19.67 o
  -3   3   2      423.89      467.83     22.12 o
  -2   3   2     1800.24     1833.18     47.02 o
  -1   3   2    11120.82    10323.63    204.94 o
   0   3   2     6351.04     5843.89    144.70 o
   1   3   2        9.19       31.22     18.80 o
   2   3   2     2430.09     2863.46     82.69 o
   3   3   2    20277.65    20767.20    450.30 o
   4   3   2      136.52      156.14     21.55 o
   5   3   2     2988.29     3436.89     82.33 o
   6   3   2      439.41      788.91     36.12 o
   7   3   2       18.90        1.53     18.17 o
   8   3   2      275.37      394.34     30.91 o
   9   3   2      425.85      479.18     45.11 o
  10   3   2      955.00     1103.91     62.94 o
  11   3   2     3705.10     4021.07    148.93 o
  12   3   2       20.20       47.82     55.85 o
  13   3   2     2417.61     2409.37    124.08 o
  14   3   2       24.67       32.48     62.93 o
  15   3   2      462.29      210.91     74.19 o
 -17   4   2        4.50      100.45     91.70 o
 -16   4   2     1732.09     1532.52    116.55 o
 -15   4   2        0.94      163.76     65.25 o
 -14   4   2     1571.46     1617.79     98.54 o
 -13   4   2      887.80      899.94     86.70 o
 -12   4   2      320.28      301.29     53.65 o
 -11   4   2      173.99      182.49     42.87 o
 -10   4   2     2509.84     2831.06     99.94 o
  -9   4   2     1002.48     1029.59     49.92 o
  -8   4   2     4355.14     4646.92    119.75 o
  -7   4   2      548.35      485.04     30.74 o
  -6   4   2    12757.64    12726.66    276.77 o
  -5   4   2      128.41      169.20     23.49 o
  -4   4   2     7060.02     6854.82    146.41 o
  -3   4   2      884.56      832.22     28.89 o
  -2   4   2      103.04       83.36     16.32 o
  -1   4   2       61.24       85.55     15.25 o
   0   4   2     6899.93     5631.43    140.34 o
   1   4   2       57.09       32.97     19.39 o
   2   4   2      370.30      221.46     21.79 o
   3   4   2      844.45     1108.05     37.51 o
   4   4   2    11615.89    11996.76    255.90 o
   5   4   2      235.05      245.73     20.43 o
   6   4   2     1063.59     1137.95     40.18 o
   7   4   2        8.36       22.27     19.60 o
   8   4   2     2863.99     2850.10     81.92 o
   9   4   2       29.87       29.34     35.39 o
  10   4   2     1656.76     1803.82     80.19 o
  11   4   2       45.42      -21.25     47.22 o
  12   4   2     1979.28     2272.64    116.11 o
  13   4   2       53.86      -59.14     59.14 o
  14   4   2     1791.79     1683.44    108.64 o
  15   4   2      156.50      254.99     76.50 o
 -17   5   2     1109.41     1048.83    121.54 o
 -16   5   2       15.71       69.92     80.02 o
 -15   5   2     2124.15     1981.01    130.59 o
 -14   5   2      167.36      383.57     68.94 o
 -13   5   2     2370.53     2214.87    103.70 o
 -12   5   2      185.76      268.13     54.60 o
 -11   5   2      767.79      902.98     59.89 o
 -10   5   2      414.39      563.02     49.61 o
  -9   5   2     2787.98     3193.48     96.35 o
  -8   5   2       90.46      162.93     31.11 o
  -7   5   2     7909.77     8067.78    189.38 o
  -6   5   2        3.92      -21.37     21.37 o
  -5   5   2     7573.92     7373.90    164.91 o
  -4   5   2      620.22      732.74     31.61 o
  -3   5   2     3833.19     3560.02     81.14 o
  -2   5   2     3223.43     3204.20     71.09 o
  -1   5   2       56.70       69.10     15.15 o
   0   5   2       40.74       76.06     15.77 o
   1   5   2     7562.70     6117.44    160.98 o
   2   5   2      734.27      812.42     31.36 o
   3   5   2     8560.48     7762.94    175.85 o
   4   5   2     1248.01     1629.95     50.39 o
   5   5   2     6698.12     6718.88    148.78 o
   6   5   2       83.61      199.37     22.38 o
   7   5   2      406.37      424.76     29.62 o
   8   5   2     1448.88     1473.61     66.63 o
   9   5   2      882.99     1006.08     63.56 o
  10   5   2     1080.67     1023.93     67.32 o
  11   5   2     2153.64     2362.57     99.64 o
  12   5   2        0.17      -58.53     58.53 o
  13   5   2     1656.16     1751.55    116.59 o
  14   5   2        0.08       88.99     72.97 o
  15   5   2        1.49       24.22     76.32 o
 -16   6   2     1802.26     1724.95    124.75 o
 -15   6   2       24.06      193.90     80.25 o
 -14   6   2     1685.16     1659.04    111.96 o
 -13   6   2      116.24      131.07     63.27 o
 -12   6   2       76.67       61.34     60.70 o
 -11   6   2      235.73      273.13     47.66 o
 -10   6   2     1138.59     1077.77     59.36 o
  -9   6   2        4.30       52.82     32.55 o
  -8   6   2     4690.41     4822.96    130.00 o
  -7   6   2       32.21       70.13     26.77 o
  -6   6   2    10386.29     9906.76    227.66 o
  -5   6   2       10.76      -10.93     19.41 o
  -4   6   2     6378.10     6091.95    137.29 o
  -3   6   2       26.27      162.40     20.56 o
  -2   6   2     1190.52     1103.56     33.02 o
  -1   6   2     1045.14     1137.25     44.51 o
   0   6   2      454.03      314.74     25.76 o
   1   6   2      673.49      792.46     33.94 o
   2   6   2    13016.18    11957.42    276.70 o
   3   6   2       90.85      136.31     22.88 o
   4   6   2     6225.74     5544.32    138.05 o
   5   6   2        1.48      -12.87     21.66 o
   6   6   2     1132.13     1224.58     41.56 o
   7   6   2      378.78      348.65     29.93 o
   8   6   2     1673.61     1769.09     86.81 o
   9   6   2      243.05      258.83     46.41 o
  10   6   2     2073.25     2224.98    100.58 o
  11   6   2      193.86      175.68     51.45 o
  12   6   2     2394.09     2594.85    161.66 o
  13   6   2       11.09      -48.99     65.75 o
  14   6   2      395.40      418.94     83.89 o
  15   6   2       13.14      147.36     80.73 o
 -16   7   2       25.96      -25.24     84.34 o
 -15   7   2     1925.88     1941.71    125.55 o
 -14   7   2       16.58      -71.03     71.03 o
 -13   7   2      350.60      239.69     73.24 o
 -12   7   2      130.45       92.99     56.71 o
 -11   7   2      394.84      335.29     52.24 o
 -10   7   2       47.54       69.21     40.93 o
  -9   7   2     1135.86     1280.77     58.19 o
  -8   7   2      267.63      208.93     35.49 o
  -7   7   2     7730.19     7750.03    192.06 o
  -6   7   2      169.18      165.96     25.56 o
  -5   7   2     3258.41     3052.50     88.07 o
  -4   7   2      525.55      560.93     31.03 o
  -3   7   2     3386.95     2968.35    134.81 o
  -2   7   2     1334.44     1545.01     45.58 o
  -1   7   2      199.33      181.14     21.81 o
   0   7   2      997.97     1051.53     36.62 o
   1   7   2     9750.10     9212.47    207.30 o
   2   7   2       13.16        0.61     22.11 o
   3   7   2    13067.04    11904.94    267.41 o
   4   7   2      977.76     1159.15     47.30 o
   5   7   2     4271.72     4313.34    112.05 o
   6   7   2      709.56      700.89     36.12 o
   7   7   2        0.20      -27.28     27.28 o
   8   7   2        0.54       29.00     39.15 o
   9   7   2     1220.24     1296.70     74.66 o
  10   7   2       59.26       91.26     48.72 o
  11   7   2     2145.02     2194.87    140.28 o
  12   7   2       24.96       84.61     64.12 o
  13   7   2     1596.24     1652.54    118.17 o
  14   7   2       81.07      127.44     75.99 o
  15   7   2        8.09      -73.53     93.95 o
 -16   8   2     1114.55     1003.59    105.50 o
 -15   8   2        4.59      157.30     82.04 o
 -14   8   2     1108.74     1190.46     99.47 o
 -13   8   2      109.01       -4.25     67.38 o
 -12   8   2        8.11       73.85     54.53 o
 -11   8   2      209.41      261.61     56.71 o
 -10   8   2     1078.37     1136.66     67.43 o
  -9   8   2      725.21      691.81     48.75 o
  -8   8   2     4537.59     5070.56    137.14 o
  -7   8   2      199.97      128.96     33.04 o
  -6   8   2     1653.80     1529.28     57.15 o
  -5   8   2     1229.12     1246.69     43.52 o
  -4   8   2     1385.08     1156.67     52.12 o
  -3   8   2       24.25      -19.88     19.88 o
  -2   8   2      553.39      637.07     31.18 o
  -1   8   2      371.95      529.84     28.35 o
   0   8   2     5687.18     4895.49    118.47 o
   1   8   2      209.05      289.01     69.21 o
   2   8   2     8129.53     7694.47    161.94 o
   3   8   2        8.63       -6.75     18.76 o
   4   8   2     6772.92     6719.47    174.90 o
   5   8   2      511.48      509.03     33.73 o
   6   8   2     1420.92     1226.83     46.51 o
   7   8   2       42.78       72.89     35.86 o
   8   8   2      278.43      231.02     48.04 o
   9   8   2       14.66       35.41     46.66 o
  10   8   2     2094.66     2347.47    136.71 o
  11   8   2       21.30      -29.93     52.89 o
  12   8   2     1529.93     1788.13    133.19 o
  13   8   2      199.84      162.13     76.72 o
  14   8   2      384.89      383.86     96.30 o
  15   8   2       15.50      164.12     95.58 o
 -16   9   2        3.01       37.18     87.74 o
 -15   9   2     1865.73     1759.46    129.60 o
 -14   9   2        2.00       12.42     80.38 o
 -13   9   2      494.36      426.60     79.58 o
 -12   9   2      577.26      477.45     69.07 o
 -11   9   2     1692.14     1779.20     90.22 o
 -10   9   2      245.28      313.10     53.02 o
  -9   9   2      375.14      362.08     50.46 o
  -8   9   2       78.85      156.16     40.93 o
  -7   9   2     4045.13     4349.09    132.69 o
  -6   9   2       59.66        7.87     27.36 o
  -5   9   2     2529.03     2682.03     75.54 o
  -4   9   2        5.94       -8.20     28.33 o
  -3   9   2      172.77      153.31     34.65 o
  -2   9   2      690.37      832.01     44.43 o
  -1   9   2     6219.75     6004.05    138.92 o
   0   9   2      568.76      568.94     46.19 o
   1   9   2     5090.39     4626.93    114.05 o
   2   9   2        0.09        6.54     19.28 o
   3   9   2     6563.60     6358.67    157.67 o
   4   9   2      458.82      525.30     30.95 o
   5   9   2     3164.25     3188.28     93.66 o
   6   9   2      914.66      919.14     47.39 o
   7   9   2     1146.27     1127.57     63.45 o
   8   9   2       30.32      -43.66     43.66 o
   9   9   2      915.93      846.27     66.60 o
  10   9   2       96.58       88.12     52.30 o
  11   9   2     1811.27     1851.69    116.28 o
  12   9   2       78.11       89.50     67.51 o
  13   9   2     1153.96     1260.87    122.66 o
  14   9   2       10.69      171.79     95.10 o
 -15  10   2      147.53      182.81     90.51 o
 -14  10   2      619.65      478.39     97.41 o
 -13  10   2        8.13       22.14     77.55 o
 -12  10   2       59.58       34.10     64.73 o
 -11  10   2      165.17      242.43     62.05 o
 -10  10   2     1499.30     1559.88    108.40 o
  -9  10   2        6.00      -13.50     47.08 o
  -8  10   2     2862.92     3066.51    134.68 o
  -7  10   2      131.25       67.63     37.96 o
  -6  10   2     1991.60     2013.02     68.96 o
  -5  10   2       16.65      -32.12     32.12 o
  -4  10   2      176.25      184.13     31.79 o
  -3  10   2      172.44      139.48     35.40 o
  -2  10   2      889.83      968.31     63.69 o
  -1  10   2      806.73      927.24     46.46 o
   0  10   2     5123.05     4987.52    183.81 o
   1  10   2      127.27      181.69     25.27 o
   2  10   2     5063.08     4840.88    125.82 o
   3  10   2      148.54      174.86     24.92 o
   4  10   2     2902.40     2851.16     94.77 o
   5  10   2      834.48      875.73     59.98 o
   6  10   2      762.55      790.34    101.12 o
   7  10   2      233.95      216.70     58.23 o
   8  10   2      174.40      140.17     50.38 o
   9  10   2      310.09      360.31     61.98 o
  10  10   2     1441.77     1509.70    110.58 o
  11  10   2      178.08      173.67     67.89 o
  12  10   2     1344.84     1181.88     97.11 o
  13  10   2      354.53      356.20    121.09 o
  14  10   2      616.01      605.19    121.15 o
 -15  11   2      990.56      728.59    121.67 o
 -14  11   2        0.04      -51.85     95.29 o
 -13  11   2      289.46      165.18     82.67 o
 -12  11   2      159.62      151.53     68.41 o
 -11  11   2       60.84       -6.77     61.09 o
 -10  11   2      242.19      273.53     58.02 o
  -9  11   2      826.90      938.73     67.21 o
  -8  11   2      390.64      289.53     47.92 o
  -7  11   2     4475.23     4861.77    146.98 o
  -6  11   2      114.06       69.62     35.44 o
  -5  11   2     1745.70     1649.03     73.36 o
  -4  11   2       27.72      -24.92     32.79 o
  -3  11   2        9.06      -28.52     35.32 o
  -2  11   2      908.34     1005.85     52.86 o
  -1  11   2     1020.57      960.09     45.52 o
   0  11   2        9.60       37.23     26.41 o
   1  11   2     6504.85     6128.50    186.19 o
   2  11   2      119.37      145.04     31.52 o
   3  11   2     4661.69     4733.65    125.65 o
   4  11   2        5.25        4.99     26.39 o
   5  11   2     1991.73     2029.88     70.05 o
   6  11   2      602.52      698.75     49.97 o
   7  11   2      140.43      109.77     49.42 o
   8  11   2      536.42      639.05     78.68 o
   9  11   2     1057.50     1087.95    100.01 o
  10  11   2       24.15       27.11     78.07 o
  11  11   2     1417.79     1536.75    148.44 o
  12  11   2        0.12       66.57     84.64 o
  13  11   2     1032.45     1138.19    125.73 o
  14  11   2        0.16      -10.95    120.09 o
 -14  12   2      383.70      415.80    123.49 o
 -13  12   2       16.58       52.14     92.04 o
 -12  12   2      162.16       96.83     77.65 o
 -11  12   2      330.80      179.04     83.89 o
 -10  12   2      533.27      469.71     68.24 o
  -9  12   2       66.82       52.86     55.09 o
  -8  12   2     2049.27     2319.72    118.29 o
  -7  12   2      519.14      673.59     63.65 o
  -6  12   2     2385.03     2471.51    108.69 o
  -5  12   2      121.76       45.62     38.26 o
  -4  12   2     1619.22     1686.74     91.64 o
  -3  12   2      716.16      683.40     50.11 o
  -2  12   2       18.58      -35.43     35.43 o
  -1  12   2       41.81       39.20     38.91 o
   0  12   2     1368.45     1435.33     80.92 o
   1  12   2       90.17      117.83     33.58 o
   2  12   2     5753.01     6512.58    273.24 o
   3  12   2       85.50       59.89     40.24 o
   4  12   2     1404.70     1469.63     71.48 o
   5  12   2      612.26      666.12     53.04 o
   6  12   2      332.60      594.54     68.02 o
   7  12   2       14.88       53.98     56.74 o
   8  12   2       53.74      158.10     62.44 o
   9  12   2        1.13      116.47     70.08 o
  10  12   2     1215.29     1193.32    101.41 o
  11  12   2        3.83      -59.92     70.80 o
  12  12   2     1167.03     1005.21    174.01 o
  13  12   2       12.09      -23.20    120.95 o
 -14  13   2       46.09     -101.83    224.68 o
 -13  13   2      358.77      245.15    119.75 o
 -12  13   2       93.67       49.66    104.60 o
 -11  13   2       25.84      -79.70     83.19 o
 -10  13   2       91.44      121.20     72.82 o
  -9  13   2     1541.04     1700.57    105.02 o
  -8  13   2      173.08       67.91     81.79 o
  -7  13   2     1489.99     1711.00    113.67 o
  -6  13   2       12.03      -53.73     53.73 o
  -5  13   2     1430.26     1450.48     85.44 o
  -4  13   2      309.93      389.61     64.76 o
  -3  13   2      541.08      632.46     63.21 o
  -2  13   2       76.01      -28.09     38.60 o
  -1  13   2     1253.93     1478.87     83.79 o
   0  13   2       25.08      -22.77     38.58 o
   1  13   2     2722.08     3028.43    109.77 o
   2  13   2       11.81      -16.88     42.96 o
   3  13   2     4188.76     4810.74    180.93 o
   4  13   2       10.52       -4.18     45.13 o
   5  13   2     1697.69     1759.22     86.99 o
   6  13   2      223.95      263.25     71.09 o
   7  13   2      356.49      240.35     75.31 o
   8  13   2       18.54      -51.41     79.73 o
   9  13   2      592.28      449.18     97.93 o
  10  13   2        9.13       52.57     90.02 o
  11  13   2     1121.64      996.30    131.52 o
  12  13   2       11.23      -52.79     95.44 o
  13  13   2      616.50      763.86    253.34 o
 -13  14   2       16.88       87.06    118.79 o
 -12  14   2      170.51       65.95    111.03 o
 -11  14   2      401.69      487.10     96.89 o
 -10  14   2      373.76      427.20     79.81 o
  -9  14   2      128.02       76.66     67.66 o
  -8  14   2     1421.49     1708.25     97.34 o
  -7  14   2       18.08      -60.26     60.26 o
  -6  14   2      479.60      604.42     71.92 o
  -5  14   2       86.90       17.05     49.18 o
  -4  14   2     1954.28     2164.53     94.93 o
  -3  14   2        1.20      -44.12     44.12 o
  -2  14   2        0.33      209.54     50.24 o
  -1  14   2      299.36      303.92     56.29 o
   0  14   2     1220.18     1562.26     98.80 o
   1  14   2       67.82        9.74     49.90 o
   2  14   2     2322.64     2790.26    113.21 o
   3  14   2       62.51      104.50     48.82 o
   4  14   2     1122.09     1272.73     83.31 o
   5  14   2        4.36        6.97     47.23 o
   6  14   2      336.79      251.35     75.13 o
   7  14   2        0.15      -67.82     76.17 o
   8  14   2        0.56      -11.38    130.49 o
   9  14   2       73.72     -101.70    106.00 o
  10  14   2      730.48      645.69    116.52 o
  11  14   2        0.97      -31.19     93.07 o
  12  14   2      362.67      195.79    129.74 o
 -13  15   2      219.62      291.15    128.12 o
 -12  15   2       64.26        1.59    110.68 o
 -11  15   2        1.54       25.93     89.75 o
 -10  15   2      249.16      268.03     97.13 o
  -9  15   2      686.70      664.55     98.51 o
  -8  15   2      119.98      183.90     73.80 o
  -7  15   2     1426.78     1808.27    137.95 o
  -6  15   2      113.52       -1.60     56.71 o
  -5  15   2     1149.60     1407.97    112.07 o
  -4  15   2        0.77       -8.29     49.77 o
  -3  15   2      157.48      287.44     49.71 o
  -2  15   2      152.61      174.76     52.41 o
  -1  15   2      216.76      470.42     53.92 o
   0  15   2      122.55       46.65     64.77 o
   1  15   2      719.02      935.36     64.86 o
   2  15   2      677.63      667.75     59.22 o
   3  15   2     2276.54     2917.61    122.02 o
   4  15   2       12.83      -44.25     44.25 o
   5  15   2      429.91      493.00     81.17 o
   6  15   2        0.92       74.11     72.45 o
   7  15   2       80.23       19.46     96.74 o
   8  15   2       20.68      106.39     85.62 o
   9  15   2      120.54      226.16    210.36 o
  10  15   2        0.06       43.00     92.73 o
  11  15   2      576.69      543.35    119.78 o
  12  15   2       37.20      -40.43    111.02 o
 -12  16   2       55.33       94.75    151.89 o
 -11  16   2       45.96      -38.95    111.09 o
 -10  16   2      146.82      184.84     96.21 o
  -9  16   2       81.78        3.27     73.11 o
  -8  16   2      884.08      978.36    106.08 o
  -7  16   2       16.71       65.72     63.18 o
  -6  16   2     1050.71     1403.33    126.15 o
  -5  16   2      502.24      642.80     86.96 o
  -4  16   2      112.59       76.42     53.67 o
  -3  16   2      313.71      398.12     54.04 o
  -2  16   2       27.00       -7.38     51.14 o
  -1  16   2      187.39      265.67     65.84 o
   0  16   2      581.01      874.12     74.45 o
   1  16   2       23.74      -25.91     58.64 o
   2  16   2     1391.54     1799.55    103.57 o
   3  16   2        1.71       32.01     51.67 o
   4  16   2      472.74      521.50     58.78 o
   5  16   2       43.59       42.02     74.19 o
   6  16   2      172.14      150.30     74.30 o
   7  16   2       35.87       55.20     82.29 o
   8  16   2        2.72       51.77     84.55 o
   9  16   2       29.11      -69.39     86.85 o
  10  16   2      307.44      172.93    101.34 o
  11  16   2       42.31      -45.32    110.18 o
 -11  17   2       19.41      -88.13    107.51 o
 -10  17   2      101.27       40.22    123.05 o
  -9  17   2      307.74      273.78     85.50 o
  -8  17   2        9.71      -29.18     70.78 o
  -7  17   2      990.34     1203.03     96.82 o
  -6  17   2       25.22        5.86     59.63 o
  -5  17   2     1254.29     1701.20    151.33 o
  -4  17   2      129.20      166.32     57.85 o
  -3  17   2       93.13       96.57     52.08 o
  -2  17   2      405.53      487.08     64.94 o
  -1  17   2       44.05       69.86     51.16 o
   0  17   2       30.54      -48.56     48.56 o
   1  17   2      658.61      911.42     89.83 o
   2  17   2        8.98      -51.18     51.18 o
   3  17   2      619.38      811.13     78.27 o
   4  17   2       33.29       45.20     51.99 o
   5  17   2      363.52      279.70    106.04 o
   6  17   2       97.13      161.06     94.19 o
   7  17   2        0.01       33.76     95.96 o
   8  17   2       82.58      167.26     95.55 o
   9  17   2      187.33      292.75    106.58 o
  10  17   2       14.59      -51.71    121.50 o
 -11  18   2        4.12      -30.77    152.10 o
 -10  18   2      219.91      296.34    111.97 o
  -9  18   2       17.67      126.68    104.71 o
  -8  18   2      436.87      528.06     88.33 o
  -7  18   2        0.23      -24.82     66.00 o
  -6  18   2      715.67      858.88     81.50 o
  -5  18   2      208.71      334.18     68.36 o
  -4  18   2      232.09      250.76     64.53 o
  -3  18   2      365.58      361.63     66.13 o
  -2  18   2       10.66      -29.21     57.51 o
  -1  18   2      110.99       42.48     53.70 o
   0  18   2      484.69      668.21     65.83 o
   1  18   2       39.98       19.63     51.96 o
   2  18   2      704.81     1049.29     75.86 o
   3  18   2       10.37      -10.72     54.13 o
   4  18   2      494.61      575.79     93.41 o
   5  18   2       71.57       54.27     75.11 o
   6  18   2      122.67      139.53     80.72 o
   7  18   2       49.76      105.11     94.92 o
   8  18   2       25.21      -48.15     97.53 o
   9  18   2        2.94      -97.96     97.96 o
 -10  19   2       30.28     -104.55    104.55 o
  -9  19   2      320.89      329.68    113.67 o
  -8  19   2        2.64      -62.07     80.73 o
  -7  19   2      388.66      539.28     88.16 o
  -6  19   2       16.11      -14.19     63.89 o
  -5  19   2      339.91      359.93     73.50 o
  -4  19   2       99.72       67.39     63.91 o
  -3  19   2      117.23       48.10     56.48 o
  -2  19   2       92.36      138.80     60.40 o
  -1  19   2      175.90      188.33     65.46 o
   0  19   2       73.65       33.32     60.56 o
   1  19   2      602.52      828.94     67.40 o
   2  19   2        0.17       13.13     62.04 o
   3  19   2      618.73      828.20     74.39 o
   4  19   2       41.76      122.73     84.39 o
   5  19   2      163.91      145.77     84.89 o
   6  19   2        6.21      242.43     87.89 o
   7  19   2        4.01      -66.27    163.50 o
   8  19   2      100.72       67.16    105.58 o
  -8  20   2      552.48      929.57    131.22 o
  -7  20   2        1.13       -6.87     79.93 o
  -6  20   2      249.24      266.27     74.80 o
  -5  20   2       40.93      -66.16     66.16 o
  -4  20   2       57.40       -4.46     70.14 o
  -3  20   2       11.87      -48.40     57.46 o
  -2  20   2        1.15      -31.09     56.97 o
  -1  20   2      111.98      147.33     64.98 o
   0  20   2      247.00      371.92     64.36 o
   1  20   2        1.53      -46.81     54.83 o
   2  20   2      436.45      664.29     82.45 o
   3  20   2       29.32       76.55     75.39 o
   4  20   2      179.03      188.72     91.16 o
   5  20   2       33.71        1.01     81.93 o
   6  20   2       24.49      -24.48     88.21 o
   7  20   2       39.42        6.95    119.07 o
  -7  21   2      438.21      773.93    106.48 o
  -6  21   2        0.53       59.77     74.53 o
  -5  21   2       80.45        9.34     73.11 o
  -4  21   2       29.94       27.70     70.90 o
  -3  21   2        1.53      -59.64     59.64 o
  -2  21   2       29.72      -55.43     57.58 o
  -1  21   2       51.22       65.57     65.75 o
   0  21   2        5.16      -65.39     65.39 o
   1  21   2      327.93      441.66     70.99 o
   2  21   2        0.13      -63.62     63.62 o
   3  21   2      252.97      340.82     98.16 o
   4  21   2       14.15      160.82     94.07 o
   5  21   2       24.87       55.22     90.17 o
   6  21   2       36.21       47.57     89.94 o
  -5  22   2       13.93       -5.80     75.82 o
  -4  22   2       33.24      -34.27     76.78 o
  -3  22   2       40.59      -16.85     72.18 o
  -2  22   2        2.17      -63.82     63.82 o
  -1  22   2       24.30      -36.12     62.68 o
   0  22   2      168.47      239.08     71.23 o
   1  22   2        6.91        8.02     63.59 o
   2  22   2      107.70      128.64     84.90 o
   3  22   2        2.46       40.43     93.74 o
   4  22   2       78.69       79.97     92.30 o
 -17   0   3      924.20      850.46    137.06 o
 -15   0   3     4215.74     4162.97    225.96 o
 -13   0   3      964.63      985.09    103.93 o
 -11   0   3      751.14      678.67     81.60 o
  -9   0   3     3887.22     4225.12    156.83 o
  -7   0   3        5.48      -24.80     24.80 o
  -5   0   3     2290.10     2304.46     83.75 o
  -3   0   3    45498.77    50614.17   1449.78 o
  -1   0   3     1418.91     1702.60     52.99 o
   1   0   3    28236.19    28066.79    874.47 o
   3   0   3    11285.75    10820.36    338.61 o
   5   0   3     5782.79     5676.84    163.35 o
   7   0   3     6509.25     6822.46    229.37 o
   9   0   3      873.53      785.28     71.06 o
  11   0   3     3357.97     3380.03    201.16 o
  13   0   3     1815.53     1919.97    158.23 o
  15   0   3     1776.26     1594.62    157.34 o
 -17   1   3       19.06       31.90     75.14 o
 -16   1   3     1132.71     1091.06     93.83 o
 -15   1   3        1.65      127.21     59.99 o
 -14   1   3     2085.08     2070.13    128.29 o
 -13   1   3       77.79      193.04     54.86 o
 -12   1   3     1611.13     1676.46     86.40 o
 -11   1   3      115.17       88.74     42.31 o
 -10   1   3      484.86      519.50     44.25 o
  -9   1   3     1079.07     1154.53     49.13 o
  -8   1   3     6455.02     6439.09    150.21 o
  -7   1   3      257.55      324.31     27.04 o
  -6   1   3     4794.17     4603.10    105.14 o
  -5   1   3     1147.51     1382.92     41.69 o
  -4   1   3    12450.12    13020.53    260.47 o
  -3   1   3     6185.13     6108.89    126.34 o
  -2   1   3     9803.48     9569.80    192.14 o
  -1   1   3     6831.60     6864.34    143.63 o
   0   1   3     8263.66     7880.65    158.09 o
   1   1   3       93.10       89.53     15.98 o
   2   1   3    22597.13    21565.85    577.39 o
   3   1   3     2109.16     2472.16     68.71 o
   4   1   3     1977.27     1709.35     43.61 o
   5   1   3       15.58        2.02     15.26 o
   6   1   3    15150.73    15135.83    291.90 o
   7   1   3       62.91      117.83     21.51 o
   8   1   3      463.93      519.29     35.16 o
   9   1   3      119.25      202.14     34.12 o
  10   1   3      553.29      724.91     62.90 o
  11   1   3       49.45       70.44     52.37 o
  12   1   3     2020.14     2255.82    115.87 o
  13   1   3       28.17      -51.11     59.10 o
  14   1   3     1709.89     1754.15    113.49 o
  15   1   3       44.30       32.75     70.61 o
 -17   2   3     1580.86     1208.75    121.48 o
 -16   2   3       84.99      117.41     68.49 o
 -15   2   3     3696.02     3780.82    149.99 o
 -14   2   3        0.01      -37.59     52.47 o
 -13   2   3     2090.76     2305.78    105.45 o
 -12   2   3      304.76      443.67     56.66 o
 -11   2   3      807.84      865.81     62.41 o
 -10   2   3      173.75      293.03     38.44 o
  -9   2   3     3431.23     4018.11    108.18 o
  -8   2   3        8.03      -18.63     22.44 o
  -7   2   3     5188.92     5315.59    126.32 o
  -6   2   3       23.38        4.41     21.23 o
  -5   2   3     8983.75     8768.41    186.27 o
  -4   2   3      109.98       77.46     17.78 o
  -3   2   3       76.94      143.50     17.81 o
  -2   2   3    39138.34    40330.82    819.68 o
  -1   2   3       18.01       -6.15     13.75 o
   0   2   3    23495.42    22426.47    513.06 o
   1   2   3    17977.38    17459.91    440.64 o
   2   2   3      234.34      326.72     23.73 o
   3   2   3     8708.95     7619.81    199.87 o
   4   2   3      591.51      704.67     29.66 o
   5   2   3    13811.18    13967.26    309.03 o
   6   2   3       14.46      -17.54     17.54 o
   7   2   3     2105.09     2462.13     68.83 o
   8   2   3      292.75      633.15     40.86 o
   9   2   3       21.80       82.92     35.05 o
  10   2   3      415.09      573.20     53.48 o
  11   2   3     2068.74     2099.97    105.48 o
  12   2   3        1.47      -62.47     62.47 o
  13   2   3     1504.24     1354.83    113.28 o
  14   2   3        0.56      112.69     70.16 o
  15   2   3     2041.26     1660.75    112.06 o
 -17   3   3       60.12      -69.80     85.81 o
 -16   3   3     1914.77     1674.19    119.22 o
 -15   3   3        0.02        5.14     60.69 o
 -14   3   3     5067.97     4938.66    175.89 o
 -13   3   3        0.77       47.89     50.59 o
 -12   3   3     1241.55     1326.49     78.95 o
 -11   3   3       19.49       94.75     45.65 o
 -10   3   3        3.47      -30.59     32.29 o
  -9   3   3     1233.99     1343.24     55.43 o
  -8   3   3     7440.85     7746.08    177.35 o
  -7   3   3      413.95      453.76     30.05 o
  -6   3   3    11321.32    10829.26    237.27 o
  -5   3   3      213.44      247.73     21.90 o
  -4   3   3    12790.48    12222.52    253.97 o
  -3   3   3    10363.94    10133.36    211.16 o
  -2   3   3    13765.77    13368.22    274.65 o
  -1   3   3        2.48       33.11     14.30 o
   0   3   3     9467.29     8578.14    200.54 o
   1   3   3     2257.38     2310.77     73.26 o
   2   3   3     1777.59     1677.81     55.42 o
   3   3   3      246.23      223.52     23.90 o
   4   3   3     7107.97     6829.70    164.86 o
   5   3   3      993.09     1059.65     38.94 o
   6   3   3     6239.13     6811.35    153.28 o
   7   3   3      257.04      322.59     30.10 o
   8   3   3        3.67      -27.84     27.84 o
   9   3   3      452.61      480.75     53.13 o
  10   3   3     2716.40     2517.64    113.71 o
  11   3   3       11.03       20.35     50.57 o
  12   3   3     1913.48     1945.88    143.65 o
  13   3   3        3.07       66.53     74.28 o
  14   3   3     1596.42     1465.43    104.57 o
  15   3   3        3.31       30.71     73.40 o
 -17   4   3     1124.42     1014.42    109.10 o
 -16   4   3        0.02      -76.32     76.32 o
 -15   4   3     4236.53     3884.36    177.53 o
 -14   4   3      160.49      272.83     61.94 o
 -13   4   3     3865.47     4063.62    149.75 o
 -12   4   3      593.15      913.79     68.33 o
 -11   4   3      600.23      707.85     54.99 o
 -10   4   3      100.76      173.65     37.63 o
  -9   4   3     1808.07     2014.22     70.78 o
  -8   4   3      857.97     1006.11     52.75 o
  -7   4   3     7516.59     7746.41    175.65 o
  -6   4   3       51.61       15.90     21.82 o
  -5   4   3    21468.47    21715.53    445.22 o
  -4   4   3      185.97      228.19     20.95 o
  -3   4   3     3656.67     3743.76     84.58 o
  -2   4   3       53.18       49.65     16.57 o
  -1   4   3      309.09      262.28     17.95 o
   0   4   3     2095.87     2335.83     62.88 o
   1   4   3     8525.09     7711.21    190.73 o
   2   4   3      256.44      348.92     36.46 o
   3   4   3     8895.09     8396.11    207.58 o
   4   4   3      920.18     1200.42     42.25 o
   5   4   3     8044.11     7639.47    184.30 o
   6   4   3      651.85      777.75     49.28 o
   7   4   3      709.46      768.51     41.29 o
   8   4   3      344.17      494.33     48.79 o
   9   4   3      543.16      526.81     50.86 o
  10   4   3      256.39      509.15     59.05 o
  11   4   3     1686.16     1556.57    100.94 o
  12   4   3        0.11      136.56     69.05 o
  13   4   3     1429.18     1307.83    104.02 o
  14   4   3        5.13       80.07     71.09 o
  15   4   3     1069.12      912.30    119.65 o
 -17   5   3        2.28        2.73     86.98 o
 -16   5   3     1873.72     2050.83    131.80 o
 -15   5   3       23.82      130.82     75.03 o
 -14   5   3     4006.60     4345.97    173.11 o
 -13   5   3        9.83      156.14     55.65 o
 -12   5   3     2215.59     2211.62    100.42 o
 -11   5   3       13.71      -39.15     39.15 o
 -10   5   3      309.92      368.38     42.66 o
  -9   5   3        6.08       82.66     32.58 o
  -8   5   3     5063.15     5546.45    146.36 o
  -7   5   3      137.67      103.64     27.17 o
  -6   5   3     6507.50     6143.36    141.98 o
  -5   5   3       62.78       53.75     20.92 o
  -4   5   3    13555.50    12619.74    262.84 o
  -3   5   3       51.03      170.80     22.18 o
  -2   5   3      121.46      133.08     18.01 o
  -1   5   3     3360.73     3392.09     73.86 o
   0   5   3     1235.92     1112.19     38.85 o
   1   5   3      106.20      102.26     22.14 o
   2   5   3     2226.83     1909.86     58.94 o
   3   5   3       10.02      -23.22     23.22 o
   4   5   3     4040.31     4050.38    106.08 o
   5   5   3       76.96      192.96     26.05 o
   6   5   3     3768.78     4380.48    113.92 o
   7   5   3      406.03      448.54     35.02 o
   8   5   3       91.75       55.17     38.32 o
   9   5   3      542.18      469.62     50.87 o
  10   5   3     2192.23     2228.55     99.37 o
  11   5   3        2.01        6.85     49.94 o
  12   5   3     2345.28     2590.98    138.08 o
  13   5   3        3.49       63.86     67.75 o
  14   5   3     1045.09      983.58    111.36 o
  15   5   3        0.45      -73.98     73.98 o
 -17   6   3      960.38      863.80    110.21 o
 -16   6   3        0.66       56.79     80.94 o
 -15   6   3     3838.61     4000.78    181.22 o
 -14   6   3       14.73       71.30     66.25 o
 -13   6   3     1555.03     1503.20     96.05 o
 -12   6   3       92.02      279.17     62.94 o
 -11   6   3     2165.33     2317.57     94.25 o
 -10   6   3      697.68      704.68     52.35 o
  -9   6   3     1901.16     2157.79     75.75 o
  -8   6   3        4.44        8.14     30.40 o
  -7   6   3     3689.32     3902.15    103.65 o
  -6   6   3      336.77      324.55     27.50 o
  -5   6   3    10274.74     9768.04    207.08 o
  -4   6   3     3002.49     3020.75     73.05 o
  -3   6   3      296.07      437.98     37.21 o
  -2   6   3      143.18      149.02     18.71 o
  -1   6   3     1458.41     1570.47     42.41 o
   0   6   3      269.63      330.77     21.56 o
   1   6   3     6209.82     5274.04    135.56 o
   2   6   3     2159.76     2014.41     62.46 o
   3   6   3     3792.89     3257.55     83.13 o
   4   6   3      609.72      627.78     32.81 o
   5   6   3     1966.36     2008.86     62.07 o
   6   6   3      557.12      553.73     40.82 o
   7   6   3      518.24      579.58     38.75 o
   8   6   3     1718.02     1763.01    113.32 o
   9   6   3      145.19       93.93     44.43 o
  10   6   3       63.12      112.74     47.32 o
  11   6   3     1844.59     1726.88     95.91 o
  12   6   3       11.93      -31.60     62.81 o
  13   6   3     1675.47     1656.13    116.07 o
  14   6   3       15.38       84.66     74.41 o
  15   6   3      276.12      108.10    104.51 o
 -16   7   3     2000.52     1704.18    123.69 o
 -15   7   3      170.98       92.75     80.51 o
 -14   7   3      846.67      872.60     92.99 o
 -13   7   3        4.58       12.03     61.79 o
 -12   7   3     1454.15     1388.52     83.05 o
 -11   7   3       69.90       87.71     52.71 o
 -10   7   3      184.51      299.12     48.21 o
  -9   7   3      289.34      339.23     45.91 o
  -8   7   3     9383.47     9934.37    242.97 o
  -7   7   3      399.36      319.68     34.67 o
  -6   7   3     4962.29     4853.05    121.43 o
  -5   7   3      672.26      743.93     34.56 o
  -4   7   3    11758.19    11096.03    232.66 o
  -3   7   3      276.03      272.97     25.30 o
  -2   7   3      617.37      513.19     24.48 o
  -1   7   3      355.38      383.93     28.57 o
   0   7   3      495.85      430.05     35.51 o
   1   7   3     1203.50     1126.61     46.20 o
   2   7   3     6544.79     5792.83    150.09 o
   3   7   3      479.86      563.95     29.23 o
   4   7   3     3782.48     3631.29     93.84 o
   5   7   3      463.97      482.43     34.54 o
   6   7   3     2355.61     2621.58     89.44 o
   7   7   3       85.47      206.15     29.32 o
   8   7   3        7.75      -37.89     38.51 o
   9   7   3       98.53       78.22     43.41 o
  10   7   3      652.31      691.68     62.55 o
  11   7   3      116.65      216.97     69.76 o
  12   7   3     2168.48     2244.26    127.80 o
  13   7   3       42.80       51.46     73.70 o
  14   7   3      913.05      884.68    117.99 o
 -16   8   3        0.31        4.16     85.93 o
 -15   8   3     2673.64     2655.01    296.72 o
 -14   8   3      195.23      192.49     82.86 o
 -13   8   3     1535.94     1545.36     98.79 o
 -12   8   3       35.08       16.01     60.88 o
 -11   8   3      488.85      363.03     58.76 o
 -10   8   3      510.50      483.47     55.64 o
  -9   8   3     1112.28     1207.65     61.86 o
  -8   8   3      447.02      519.71     45.69 o
  -7   8   3     3862.94     4032.43    112.82 o
  -6   8   3        0.22      -24.63     24.63 o
  -5   8   3     8519.17     7821.66    176.33 o
  -4   8   3       57.34       84.31     21.82 o
  -3   8   3     5157.06     4484.21    131.20 o
  -2   8   3      224.36      246.39     24.85 o
  -1   8   3       43.26       37.25     18.52 o
   0   8   3      243.22      304.68     28.64 o
   1   8   3     2759.68     2551.27     84.68 o
   2   8   3      747.67      799.60     43.07 o
   3   8   3     4922.04     4563.63    111.59 o
   4   8   3     1371.24     1422.35     49.50 o
   5   8   3     6991.23     6760.27    177.30 o
   6   8   3      653.76      629.12     49.66 o
   7   8   3       32.23      -28.91     28.91 o
   8   8   3      252.76      324.53     47.88 o
   9   8   3       31.39       30.09     44.20 o
  10   8   3      176.85      160.20     49.88 o
  11   8   3     2110.37     2107.03    143.39 o
  12   8   3        6.64      -66.88     66.88 o
  13   8   3      994.05      972.98    100.15 o
  14   8   3      141.23      138.01     94.86 o
 -16   9   3      865.15      928.03    137.64 o
 -15   9   3       12.72       53.89     85.28 o
 -14   9   3     1049.50     1062.69    105.70 o
 -13   9   3        2.69      145.30     72.74 o
 -12   9   3      169.41       65.04     60.63 o
 -11   9   3        3.84      -54.24     54.24 o
 -10   9   3       42.24      -33.22     48.91 o
  -9   9   3      153.55      174.63     44.69 o
  -8   9   3     4014.11     4270.10    127.52 o
  -7   9   3      431.37      496.97     43.90 o
  -6   9   3     7274.60     7526.79    187.37 o
  -5   9   3      242.29      195.76     32.05 o
  -4   9   3     8449.45     8277.00    193.20 o
  -3   9   3       74.17       36.26     28.72 o
  -2   9   3     1070.47      896.18     44.97 o
  -1   9   3      532.59      532.29     41.00 o
   0   9   3     1653.34     1666.05     71.13 o
   1   9   3      115.02      130.68     26.12 o
   2   9   3     5239.91     5283.73    127.00 o
   3   9   3      474.49      523.27     32.53 o
   4   9   3     7114.79     7112.55    176.20 o
   5   9   3     2415.43     2495.32     81.77 o
   6   9   3      580.22      659.19     71.46 o
   7   9   3       50.82       80.02     41.81 o
   8   9   3      150.01      197.56     47.33 o
   9   9   3      674.09      591.32     61.03 o
  10   9   3      891.76      778.57     70.63 o
  11   9   3      106.24      169.64     59.44 o
  12   9   3     1435.60     1504.15    112.72 o
  13   9   3       89.62       39.88     96.18 o
  14   9   3      968.55      845.16    117.25 o
 -15  10   3     1320.30     1180.66    117.03 o
 -14  10   3      107.17       17.35     85.22 o
 -13  10   3     1040.83      902.60     96.76 o
 -12  10   3       83.41      157.68     64.00 o
 -11  10   3        0.15      -55.04     55.04 o
 -10  10   3        3.16       -9.60     52.61 o
  -9  10   3      383.47      324.63     49.31 o
  -8  10   3      100.36      112.38     55.69 o
  -7  10   3     4019.94     4193.09    130.07 o
  -6  10   3        1.04      -31.62     31.62 o
  -5  10   3     7305.12     7426.34    193.47 o
  -4  10   3       40.31      -36.39     36.39 o
  -3  10   3     2147.76     1939.51    101.98 o
  -2  10   3      365.69      227.70     31.28 o
  -1  10   3      436.61      436.49     28.94 o
   0  10   3       79.04       90.90     27.37 o
   1  10   3     4680.12     4697.28    142.17 o
   2  10   3       79.98       51.00     21.72 o
   3  10   3     6989.06     7351.23    189.01 o
   4  10   3        0.02      131.56     32.64 o
   5  10   3     7288.10     7491.98    221.08 o
   6  10   3      312.72      291.94     46.05 o
   7  10   3        8.66      -49.90     49.90 o
   8  10   3      291.36      413.74     55.52 o
   9  10   3      361.36      238.84     55.89 o
  10  10   3      252.66      302.33     98.84 o
  11  10   3     1530.35     1537.41    162.98 o
  12  10   3      137.45      -71.62     71.62 o
  13  10   3      510.22      290.41     99.45 o
 -15  11   3       36.21      -94.49     94.49 o
 -14  11   3      313.43      335.14    101.24 o
 -13  11   3        8.70      127.11     77.66 o
 -12  11   3      282.20      234.96     66.89 o
 -11  11   3       94.46       85.02     60.60 o
 -10  11   3       24.87      -51.28     51.28 o
  -9  11   3        1.51      -44.38     44.38 o
  -8  11   3     1366.63     1450.67     70.66 o
  -7  11   3       27.33      -38.17     38.17 o
  -6  11   3     3329.25     3366.58    104.24 o
  -5  11   3       64.99       25.52     32.33 o
  -4  11   3     2929.50     2934.90    190.61 o
  -3  11   3        4.28      -13.72     41.21 o
  -2  11   3      323.24      284.64     43.50 o
  -1  11   3      564.19      579.27     35.45 o
   0  11   3      407.03      585.09     74.16 o
   1  11   3      112.37      168.91     31.40 o
   2  11   3     5921.52     6687.90    159.10 o
   3  11   3       68.60       36.59     25.91 o
   4  11   3     2605.48     2579.21    117.51 o
   5  11   3      138.42      217.85     39.77 o
   6  11   3      586.82      673.08     72.40 o
   7  11   3        0.10       40.00     50.10 o
   8  11   3       19.97       63.00     53.45 o
   9  11   3       99.80      197.57     62.09 o
  10  11   3      549.98      523.17     73.05 o
  11  11   3       16.86       66.84     67.64 o
  12  11   3      509.69      367.20     93.14 o
  13  11   3       14.84     -105.37    105.37 o
 -15  12   3      703.26      686.50    138.72 o
 -14  12   3        0.95      -89.20     96.81 o
 -13  12   3       74.81       84.86     83.49 o
 -12  12   3        0.30      -71.45     71.45 o
 -11  12   3       85.76      -54.61     91.30 o
 -10  12   3        1.01      -68.18     68.18 o
  -9  12   3      534.80      635.47     64.24 o
  -8  12   3       81.41       63.42     51.30 o
  -7  12   3     2062.98     2333.99     97.34 o
  -6  12   3      157.61       67.71     43.48 o
  -5  12   3     3077.75     3326.06    127.82 o
  -4  12   3       47.99      -41.22     41.22 o
  -3  12   3      721.27      675.39     63.97 o
  -2  12   3       49.82       20.21     39.92 o
  -1  12   3      361.48      337.98     44.33 o
   0  12   3       19.85       62.63     31.85 o
   1  12   3     3745.00     3962.54    243.40 o
   2  12   3      595.59      576.89     48.74 o
   3  12   3     2855.39     3428.52    152.77 o
   4  12   3      224.70      229.95     39.09 o
   5  12   3     1867.17     2014.60    106.76 o
   6  12   3       10.52      -47.47     49.65 o
   7  12   3      482.63      375.67     70.16 o
   8  12   3       42.27       11.98     60.96 o
   9  12   3      171.88      162.45     81.01 o
  10  12   3       34.62        2.34     69.82 o
  11  12   3      747.14      931.50    134.13 o
  12  12   3       47.86       39.97     79.36 o
  13  12   3      722.96      471.83    162.47 o
 -14  13   3      411.36      413.82    162.59 o
 -13  13   3        0.93      -73.05     90.32 o
 -12  13   3      251.43      105.24     93.22 o
 -11  13   3        3.88      -62.58     75.99 o
 -10  13   3       60.73       52.17     70.71 o
  -9  13   3      135.88       84.28     63.22 o
  -8  13   3      823.83      877.01     74.81 o
  -7  13   3       70.12       17.52     67.51 o
  -6  13   3     1696.22     1888.34     94.92 o
  -5  13   3       19.73      -45.06     45.06 o
  -4  13   3     1681.28     1798.37    121.65 o
  -3  13   3       81.13       77.67     41.65 o
  -2  13   3      768.67      973.34    103.79 o
  -1  13   3        0.36      -38.95     38.95 o
   0  13   3        5.60      373.97     62.03 o
   1  13   3     1567.05     2079.84    104.82 o
   2  13   3     2067.22     2614.31    142.56 o
   3  13   3      270.52      289.68     64.11 o
   4  13   3      876.19      919.47     64.24 o
   5  13   3       23.74       93.03     54.84 o
   6  13   3      936.38      951.30    119.57 o
   7  13   3        7.93       88.74     71.22 o
   8  13   3       24.71       30.93     81.45 o
   9  13   3       67.61       32.82     82.32 o
  10  13   3      247.63      258.93     94.17 o
  11  13   3       28.76      156.29     94.64 o
  12  13   3      448.86      582.28    122.60 o
 -14  14   3       55.60      236.45    118.84 o
 -13  14   3      381.71      351.61    104.17 o
 -12  14   3       26.04       42.46     91.19 o
 -11  14   3       67.58      -90.72     96.77 o
 -10  14   3      159.50       99.46     80.37 o
  -9  14   3      318.69      199.91     76.02 o
  -8  14   3      174.01      277.02     66.55 o
  -7  14   3     1015.24     1156.79     84.75 o
  -6  14   3       10.47      -16.21     59.94 o
  -5  14   3     2478.15     2883.51    123.32 o
  -4  14   3       98.06       63.88     48.39 o
  -3  14   3     1564.58     1794.40     79.50 o
  -2  14   3      359.58      351.09     52.78 o
  -1  14   3      502.98      589.33     70.66 o
   0  14   3      390.07      454.51     58.49 o
   1  14   3      550.02      705.26     81.35 o
   2  14   3       66.51        6.94     43.39 o
   3  14   3      918.64     1107.52     74.74 o
   4  14   3        0.13      -41.90     45.46 o
   5  14   3     1025.43     1154.20    107.16 o
   6  14   3       24.60      -69.75     70.24 o
   7  14   3      261.33      158.28     78.22 o
   8  14   3      256.42      175.27    115.82 o
   9  14   3        6.31      -82.10     82.10 o
  10  14   3       41.51      -90.13     90.13 o
  11  14   3      542.28      516.35    166.99 o
  12  14   3        0.69      -32.46    102.81 o
 -13  15   3        0.43       12.52     92.38 o
 -12  15   3      146.06      148.62     99.04 o
 -11  15   3       14.22      -63.37     86.53 o
 -10  15   3        0.84      -35.24     75.37 o
  -9  15   3      162.95      283.45     78.15 o
  -8  15   3      621.20      515.94     80.86 o
  -7  15   3       11.19       67.52     78.92 o
  -6  15   3     2244.30     3100.11    184.08 o
  -5  15   3        0.20      -21.31     51.40 o
  -4  15   3      568.78      667.62     62.70 o
  -3  15   3       16.22       31.20     45.84 o
  -2  15   3      676.97      774.97     72.08 o
  -1  15   3      815.41     1050.54     65.00 o
   0  15   3        9.66      -29.60     43.49 o
   1  15   3       85.50      126.45     52.57 o
   2  15   3     1081.19     1347.70     75.13 o
   3  15   3        0.87      -26.76     46.90 o
   4  15   3      990.39     1130.39    131.11 o
   5  15   3        0.10      109.06     68.75 o
   6  15   3      564.64      562.52     92.70 o
   7  15   3       17.74       10.21    109.22 o
   8  15   3       19.59       -9.29    137.18 o
   9  15   3      195.65      210.37     92.37 o
  10  15   3      248.39      168.51     95.67 o
  11  15   3        8.63      -69.32    141.75 o
 -12  16   3       10.96      -89.92     89.92 o
 -11  16   3       63.30      104.44    105.78 o
 -10  16   3       70.48      117.92     92.67 o
  -9  16   3       68.31        9.11     88.05 o
  -8  16   3      175.11      186.53     77.74 o
  -7  16   3      908.43     1117.44     85.99 o
  -6  16   3      192.53      167.04     64.23 o
  -5  16   3     1487.80     1944.96    138.18 o
  -4  16   3       52.80       33.16     53.31 o
  -3  16   3      637.04      743.70     63.75 o
  -2  16   3      119.03      209.54     49.19 o
  -1  16   3       63.12       25.05     47.20 o
   0  16   3      221.44      231.09     57.38 o
   1  16   3      284.55      424.22     76.73 o
   2  16   3        0.01       17.51     49.59 o
   3  16   3      752.47      976.37     72.79 o
   4  16   3        8.41        9.62     63.91 o
   5  16   3      855.52      942.49     98.24 o
   6  16   3       48.12       81.78     76.00 o
   7  16   3      198.39      132.14    106.95 o
   8  16   3      168.34      235.39     91.01 o
   9  16   3       36.02      -64.12     86.98 o
  10  16   3        0.16      -90.34     90.34 o
 -12  17   3      106.34      148.68    134.99 o
 -11  17   3       11.72      -98.71     98.71 o
 -10  17   3        2.77       75.74     94.31 o
  -9  17   3       44.58      -36.17     74.66 o
  -8  17   3      329.20      247.89     72.30 o
  -7  17   3       59.95       40.34     66.55 o
  -6  17   3     1222.85     1699.81    119.68 o
  -5  17   3        1.09      -27.87     60.84 o
  -4  17   3      380.10      499.09     65.55 o
  -3  17   3       96.57       61.18     52.68 o
  -2  17   3       39.13      -13.80     51.51 o
  -1  17   3      104.84       38.61     49.73 o
   0  17   3       51.88       24.02     48.28 o
   1  17   3        2.84      -52.59     52.59 o
   2  17   3      496.66      676.03     82.64 o
   3  17   3        6.05      -15.35     57.97 o
   4  17   3      770.52      785.38    123.60 o
   5  17   3       32.40       66.70     68.74 o
   6  17   3      327.33       93.19     82.70 o
   7  17   3      198.70      205.58     90.85 o
   8  17   3       20.12       10.45     86.19 o
   9  17   3        0.41       82.48    118.92 o
  10  17   3       31.44       26.68    102.71 o
 -11  18   3       20.32       49.71    105.81 o
 -10  18   3       69.23      -54.49     86.10 o
  -9  18   3      147.48       23.23     79.77 o
  -8  18   3       11.39       -9.77     77.55 o
  -7  18   3      376.82      469.68     76.73 o
  -6  18   3        0.74      -40.55     64.37 o
  -5  18   3      691.95      807.71     99.91 o
  -4  18   3       16.88       -7.48     57.22 o
  -3  18   3      148.95      135.55     57.00 o
  -2  18   3       49.17       50.86     53.72 o
  -1  18   3        0.01      -56.58     56.58 o
   0  18   3       57.75      -45.34     51.50 o
   1  18   3      116.37      124.08     59.24 o
   2  18   3        8.87      -52.47     52.47 o
   3  18   3      465.34      482.11     82.34 o
   4  18   3        0.02      -62.56     69.41 o
   5  18   3      451.83      542.91    154.69 o
   6  18   3       35.62       25.87     82.01 o
   7  18   3      169.37      120.02     93.39 o
   8  18   3       96.03       93.05     96.54 o
   9  18   3        3.87      -97.05     97.05 o
 -10  19   3        5.86      -81.27    106.72 o
  -9  19   3       51.34      -82.17     82.17 o
  -8  19   3      297.41      390.87     87.74 o
  -7  19   3       11.09      -68.81     68.81 o
  -6  19   3      389.45      483.62     77.44 o
  -5  19   3        0.13      -63.44     63.44 o
  -4  19   3      314.03      297.46     88.51 o
  -3  19   3       25.62       -2.15     55.40 o
  -2  19   3       14.19      -46.41     54.36 o
  -1  19   3      145.49      222.69     64.46 o
   0  19   3       46.43        0.42     54.59 o
   1  19   3       47.67      -55.41     55.41 o
   2  19   3      256.01      379.13     75.09 o
   3  19   3       36.42        5.29     71.50 o
   4  19   3      471.52      576.62    102.07 o
   5  19   3        1.95      -34.67     75.65 o
   6  19   3      222.46      157.68     91.21 o
   7  19   3      232.23      118.50     94.89 o
   8  19   3       34.04       70.63    103.28 o
  -8  20   3       28.51      -11.08     83.64 o
  -7  20   3      303.81      472.84     86.81 o
  -6  20   3        4.41      -73.17     73.17 o
  -5  20   3      240.98      348.67     76.27 o
  -4  20   3        3.48       60.77     70.70 o
  -3  20   3      107.51       74.99     62.77 o
  -2  20   3      153.78      237.73     62.76 o
  -1  20   3        1.37       26.25     65.32 o
   0  20   3       54.57      -10.36     58.40 o
   1  20   3      124.17      122.23     62.89 o
   2  20   3        0.45       61.20     83.33 o
   3  20   3      399.05      476.82     89.91 o
   4  20   3        6.75      -80.80     80.80 o
   5  20   3      348.23      496.64     96.29 o
   6  20   3       16.24       -1.27     89.91 o
  -7  21   3       37.72       58.05     78.47 o
  -6  21   3      230.90      168.83     80.17 o
  -5  21   3       10.11      -71.46     71.46 o
  -4  21   3      118.92       17.57     75.03 o
  -3  21   3       26.17       -4.56     66.53 o
  -2  21   3       10.39      -58.99     58.99 o
  -1  21   3       90.26       56.52     62.23 o
   0  21   3       50.01      -20.71     63.13 o
   1  21   3       34.87      185.44     70.73 o
   2  21   3      276.17      345.58     85.38 o
   3  21   3        0.74       11.72     80.89 o
   4  21   3      452.99      491.76    161.84 o
   5  21   3       60.03       50.77     90.23 o
  -5  22   3      204.09      272.74     85.27 o
  -4  22   3        5.60      -44.50     78.47 o
  -3  22   3       72.66      127.63     79.34 o
  -2  22   3       45.16       14.71     65.64 o
  -1  22   3       26.65       58.05     63.86 o
   0  22   3       21.92       59.28     74.86 o
   1  22   3      133.01      179.13     85.46 o
   2  22   3       17.00      -70.53     77.80 o
   3  22   3      329.33      753.90    106.15 o
 -16   0   4     1420.27     1283.08    134.18 o
 -14   0   4     1814.45     2045.55    146.34 o
 -12   0   4     2956.34     3016.32    169.62 o
 -10   0   4      375.75      367.49     60.46 o
  -8   0   4     6546.53     6679.56    211.92 o
  -6   0   4    14926.95    15102.71    444.87 o
  -4   0   4       40.89      129.45     28.95 o
  -2   0   4    50961.22    49888.71   1338.67 o
   0   0   4      195.28      275.92     22.02 o
   2   0   4     7465.95     7181.61    228.83 o
   4   0   4     4389.39     3872.39    133.57 o
   6   0   4     4368.72     4376.91    141.72 o
   8   0   4     1526.77     1895.33    107.79 o
  10   0   4      526.69      350.91    124.99 o
  12   0   4     2657.48     2732.29    203.89 o
  14   0   4     2635.94     2540.16    188.46 o
 -17   1   4      243.20      273.55     87.43 o
 -16   1   4        1.05       57.02     63.55 o
 -15   1   4     3769.08     3549.68    145.19 o
 -14   1   4       83.88      107.32     56.75 o
 -13   1   4     3373.94     3401.30    155.19 o
 -12   1   4       28.08       48.16     47.68 o
 -11   1   4      501.28      541.68     56.31 o
 -10   1   4     1432.21     1521.63     65.27 o
  -9   1   4        6.27      -25.02     25.02 o
  -8   1   4        0.85      -19.75     19.75 o
  -7   1   4     9498.32     9724.44    207.58 o
  -6   1   4        8.87      -19.66     19.66 o
  -5   1   4     8490.16     7940.78    164.56 o
  -4   1   4     7944.58     8196.28    168.50 o
  -3   1   4      286.74      284.74     19.70 o
  -2   1   4     6963.36     6402.92    132.64 o
  -1   1   4      164.65      194.23     16.14 o
   0   1   4        9.29       23.03     12.35 o
   1   1   4      271.72      249.93     17.35 o
   2   1   4      740.24      853.78     28.92 o
   3   1   4     4879.36     4192.70    109.23 o
   4   1   4       55.10       56.75     16.46 o
   5   1   4     5722.36     5038.11    115.80 o
   6   1   4       67.60       57.22     19.37 o
   7   1   4     7959.70     7602.66    179.62 o
   8   1   4      663.55      662.46     46.39 o
   9   1   4      171.62      257.44     38.61 o
  10   1   4       68.19      169.68     48.05 o
  11   1   4      848.54      844.85     71.83 o
  12   1   4        0.34       18.44     60.42 o
  13   1   4     2136.81     2133.50    118.83 o
  14   1   4       23.45        6.42     67.34 o
  15   1   4     1124.95     1141.82    105.41 o
 -17   2   4        9.51       35.36     79.96 o
 -16   2   4     1220.68     1138.29    101.44 o
 -15   2   4      148.16      131.23     61.15 o
 -14   2   4     3358.60     3404.90    137.46 o
 -13   2   4       20.87        8.59     50.03 o
 -12   2   4     3187.39     3291.31    126.59 o
 -11   2   4       76.66      112.58     45.56 o
 -10   2   4      797.98      802.20     50.28 o
  -9   2   4     2245.34     2397.30     74.99 o
  -8   2   4     3394.01     3595.93     93.94 o
  -7   2   4       24.06       -5.77     20.37 o
  -6   2   4    14711.85    15432.47    320.76 o
  -5   2   4      678.64      855.92     33.06 o
  -4   2   4     1133.37      897.54     32.38 o
  -3   2   4      280.45      306.51     20.54 o
  -2   2   4    31787.17    30552.82    620.71 o
  -1   2   4      540.13      816.12     27.48 o
   0   2   4      597.77      610.85     25.78 o
   1   2   4      158.11      174.18     19.75 o
   2   2   4      911.65      962.20     39.50 o
   3   2   4      767.37      844.50     37.84 o
   4   2   4     7823.03     7498.57    187.80 o
   5   2   4      632.48      777.74     33.35 o
   6   2   4     3996.34     4280.77    112.34 o
   7   2   4      932.59     1259.53     55.60 o
   8   2   4      632.05      724.76     47.14 o
   9   2   4      419.92      452.99     47.87 o
  10   2   4      136.33       18.03     42.98 o
  11   2   4       20.00       28.40     58.53 o
  12   2   4     1675.37     1778.94    103.60 o
  13   2   4      161.01       93.01     64.23 o
  14   2   4     2306.19     2280.62    172.72 o
  15   2   4      211.72      123.62     75.17 o
 -17   3   4      358.19      274.64     88.65 o
 -16   3   4        3.82      169.55     76.26 o
 -15   3   4     3036.32     2783.62    136.85 o
 -14   3   4      233.31      201.51     69.79 o
 -13   3   4     4390.75     4671.17    165.45 o
 -12   3   4       59.47       -9.83     47.34 o
 -11   3   4      979.09     1083.22     72.07 o
 -10   3   4      342.94      579.38     46.03 o
  -9   3   4        2.14       -8.36     27.48 o
  -8   3   4     1329.30     1462.72     51.75 o
  -7   3   4     8104.43     8005.31    181.74 o
  -6   3   4       48.28       27.39     20.37 o
  -5   3   4     7671.38     7492.35    161.76 o
  -4   3   4        3.71       47.75     18.57 o
  -3   3   4    10480.60     9511.66    200.26 o
  -2   3   4     2131.24     2169.45     53.55 o
  -1   3   4       80.30      212.24     17.47 o
   0   3   4     2125.68     2222.80     60.99 o
   1   3   4     2791.29     2590.03     73.80 o
   2   3   4     5151.82     5146.47    132.27 o
   3   3   4    11640.91    11557.15    285.84 o
   4   3   4      102.42       99.30     24.65 o
   5   3   4     8519.49     8746.03    199.28 o
   6   3   4       70.49       53.85     22.60 o
   7   3   4     2967.27     3314.48     94.18 o
   8   3   4       12.40      333.33     38.46 o
   9   3   4        4.28        3.49     40.21 o
  10   3   4        6.36      316.74     52.86 o
  11   3   4      159.78      183.39     59.72 o
  12   3   4        1.07       -8.92     69.29 o
  13   3   4     1356.87     1332.15    123.52 o
  14   3   4        1.27       21.23     73.78 o
  15   3   4     1402.03     1172.18    109.21 o
 -17   4   4       99.99      214.91     89.42 o
 -16   4   4     1149.86     1066.59    104.75 o
 -15   4   4       99.55      172.60     72.85 o
 -14   4   4     3989.91     3957.09    164.34 o
 -13   4   4        4.33       36.87     51.51 o
 -12   4   4     4180.24     4321.11    152.96 o
 -11   4   4       43.68       15.76     41.00 o
 -10   4   4     1134.19     1238.40     61.08 o
  -9   4   4      124.99      314.82     36.14 o
  -8   4   4      282.05      257.91     31.32 o
  -7   4   4     2012.41     2322.24     66.47 o
  -6   4   4    12154.47    12362.67    260.40 o
  -5   4   4      581.70      624.86     29.83 o
  -4   4   4    16557.31    16540.45    341.86 o
  -3   4   4        0.20        5.52     18.16 o
  -2   4   4     8755.29     8329.36    174.90 o
  -1   4   4     1591.10     1802.80     47.54 o
   0   4   4      195.74      246.77     21.92 o
   1   4   4        8.41       24.13     22.56 o
   2   4   4     1898.58     1872.85    110.07 o
   3   4   4     2462.46     2771.08     81.05 o
   4   4   4    11222.35    10983.50    258.04 o
   5   4   4      307.93      257.94     30.33 o
   6   4   4     3951.72     4229.75    111.10 o
   7   4   4      105.18      142.42     27.60 o
   8   4   4     2560.82     2480.48     92.67 o
   9   4   4      396.18      191.68     45.98 o
  10   4   4      278.37      247.82     52.63 o
  11   4   4      118.37      184.57     61.01 o
  12   4   4     1000.48      994.75    141.89 o
  13   4   4       18.77       17.44     69.10 o
  14   4   4      953.92     1064.36    103.92 o
 -17   5   4      238.90       47.22     86.03 o
 -16   5   4       20.49       -3.26     77.71 o
 -15   5   4     2127.14     2131.32    140.67 o
 -14   5   4      207.95      184.49     69.84 o
 -13   5   4     5216.59     5347.84    197.50 o
 -12   5   4      115.13      231.74     60.47 o
 -11   5   4     1536.18     1596.87     76.70 o
 -10   5   4       18.95       12.82     36.64 o
  -9   5   4      190.31      132.73     34.41 o
  -8   5   4        0.89       81.21     29.37 o
  -7   5   4     1769.56     1688.41     54.71 o
  -6   5   4      565.52      612.90     31.36 o
  -5   5   4    17680.90    17310.56    358.31 o
  -4   5   4       24.02       17.54     20.08 o
  -3   5   4    10369.83     9221.71    201.99 o
  -2   5   4     3223.79     3452.36     79.50 o
  -1   5   4     1942.73     1744.25     45.64 o
   0   5   4     1517.75     1735.88     52.52 o
   1   5   4        5.75      -17.13     21.48 o
   2   5   4     1148.07     1907.03    101.70 o
   3   5   4    24128.38    23680.71    600.81 o
   4   5   4     1768.47     2224.94     63.91 o
   5   5   4     5603.16     5835.99    146.75 o
   6   5   4       70.57       96.05     32.26 o
   7   5   4     1885.11     2205.18     72.63 o
   8   5   4       53.74       35.65     38.91 o
   9   5   4      645.75      733.87     58.60 o
  10   5   4        5.17      285.70     53.99 o
  11   5   4      203.81      200.57     75.79 o
  12   5   4       13.62       37.17     62.68 o
  13   5   4      962.15      949.37     95.26 o
  14   5   4       25.32      -70.45     70.45 o
 -17   6   4       20.66      -25.89     94.81 o
 -16   6   4     1614.15     1529.11    118.68 o
 -15   6   4      148.04      133.60     72.93 o
 -14   6   4      987.52     1005.29     93.32 o
 -13   6   4      159.08      220.03     66.96 o
 -12   6   4     6190.06     6571.16    211.66 o
 -11   6   4       11.09      -13.82     46.10 o
 -10   6   4      796.22      872.14     53.04 o
  -9   6   4      312.31      254.48     38.13 o
  -8   6   4      590.38      661.30     57.62 o
  -7   6   4      130.21       63.48     27.68 o
  -6   6   4     8787.04     8714.67    194.17 o
  -5   6   4      396.07      325.90     26.14 o
  -4   6   4    20703.63    19673.09    421.29 o
  -3   6   4     1333.11     1394.10     42.01 o
  -2   6   4     5485.80     5312.79    116.46 o
  -1   6   4     1105.06     1116.97     36.73 o
   0   6   4      245.22      207.29     25.48 o
   1   6   4      688.51      535.68     31.06 o
   2   6   4     6031.13     6058.10    173.34 o
   3   6   4       56.92       55.64     27.64 o
   4   6   4    10752.95    11078.21    260.55 o
   5   6   4        0.16      -26.45     26.45 o
   6   6   4     3301.33     3562.20    106.24 o
   7   6   4     1458.82     1365.75     96.21 o
   8   6   4     2284.55     2289.28    140.91 o
   9   6   4        5.80      -15.62     61.22 o
  10   6   4      251.22      280.00     55.15 o
  11   6   4       18.57       29.85     52.78 o
  12   6   4     1017.95      994.74     92.68 o
  13   6   4       45.01       35.91     72.16 o
  14   6   4     1271.95     1259.03    141.47 o
 -16   7   4       21.71      111.81     86.58 o
 -15   7   4      977.55      901.68    104.28 o
 -14   7   4      157.03      273.94     95.44 o
 -13   7   4     4481.44     4683.74    179.80 o
 -12   7   4     1699.64     1830.97     95.08 o
 -11   7   4     2694.53     2706.98    114.02 o
 -10   7   4        1.90       48.62     41.13 o
  -9   7   4      364.21      196.28     42.14 o
  -8   7   4        0.84      -26.22     31.96 o
  -7   7   4      764.25      804.98     39.57 o
  -6   7   4      220.72      220.31     26.88 o
  -5   7   4    11114.97    11586.16    244.37 o
  -4   7   4        1.93      -21.53     21.53 o
  -3   7   4     8731.09     8268.09    176.18 o
  -2   7   4      402.61      465.10     32.90 o
  -1   7   4     1608.34     1508.58     74.89 o
   0   7   4      255.34      336.88     28.56 o
   1   7   4      297.35      170.23     30.18 o
   2   7   4      246.78      209.29     27.43 o
   3   7   4    10935.06    10836.21    267.28 o
   4   7   4      331.50      379.30     32.96 o
   5   7   4     4922.28     5389.81    142.61 o
   6   7   4        0.04      -10.08     33.32 o
   7   7   4      687.02      804.60     59.33 o
   8   7   4       50.01       34.97     40.36 o
   9   7   4      692.33      650.28     67.11 o
  10   7   4        3.74      -19.81     47.50 o
  11   7   4      182.62      222.22     57.86 o
  12   7   4       19.40       28.16     68.47 o
  13   7   4     1246.64      921.90    106.40 o
  14   7   4      186.09      307.86     88.62 o
 -16   8   4     1164.68     1068.71    116.87 o
 -15   8   4       62.36        6.17     84.00 o
 -14   8   4     1087.42     1075.13    102.31 o
 -13   8   4      535.60      547.06    123.73 o
 -12   8   4     2939.77     2956.16    128.72 o
 -11   8   4      660.78      582.56     71.73 o
 -10   8   4       83.61       37.25     43.88 o
  -9   8   4      145.25      169.84     44.03 o
  -8   8   4      582.66      490.67     45.65 o
  -7   8   4      118.18       62.61     32.85 o
  -6   8   4     7272.12     7160.83    172.75 o
  -5   8   4      142.31      118.60     25.19 o
  -4   8   4    11628.13    11319.10    239.70 o
  -3   8   4     1963.94     1951.58     53.69 o
  -2   8   4     4701.35     4299.15     94.95 o
  -1   8   4      934.82      926.98     40.31 o
   0   8   4       86.75       83.44     26.66 o
   1   8   4     2062.16     2178.41     68.93 o
   2   8   4     3220.32     3006.91     88.61 o
   3   8   4       54.02       64.27     24.39 o
   4   8   4     8557.10     8675.95    219.00 o
   5   8   4     1125.12     1185.04     54.89 o
   6   8   4      716.17      664.46     49.32 o
   7   8   4       22.74      167.84     52.29 o
   8   8   4      535.28      585.23     74.60 o
   9   8   4        0.42      192.06     49.11 o
  10   8   4      170.66      184.91     52.81 o
  11   8   4       36.32       59.16     56.45 o
  12   8   4     1109.10      834.83     89.92 o
  13   8   4        1.72       10.55     75.70 o
  14   8   4     1352.26     1169.65    158.92 o
 -16   9   4        6.38      122.57     98.50 o
 -15   9   4      882.38      699.67    103.72 o
 -14   9   4      100.95      127.10     78.85 o
 -13   9   4     2705.17     2716.35    142.28 o
 -12   9   4       55.42      227.78     64.86 o
 -11   9   4     1073.96     1268.94     93.62 o
 -10   9   4      317.52      299.02     52.21 o
  -9   9   4      457.56      385.62     56.70 o
  -8   9   4        4.82       -0.57     40.79 o
  -7   9   4     2204.64     2127.03     81.10 o
  -6   9   4        1.96      -24.35     34.48 o
  -5   9   4     8285.87     8667.00    222.41 o
  -4   9   4      200.10      178.42     27.26 o
  -3   9   4     8229.33     7899.78    193.80 o
  -2   9   4       44.94       55.58     22.89 o
  -1   9   4        4.42        6.68     21.63 o
   0   9   4      321.65      311.54     24.40 o
   1   9   4      886.97      903.08     45.44 o
   2   9   4     1099.44     1068.20     46.94 o
   3   9   4     4101.48     4099.72    108.83 o
   4   9   4      439.07      574.67     39.01 o
   5   9   4     3760.51     4021.50    149.18 o
   6   9   4        0.64       53.11     44.61 o
   7   9   4     1122.23     1112.48     79.05 o
   8   9   4       61.48      161.33     46.27 o
   9   9   4        4.23       16.82     47.41 o
  10   9   4      124.22      315.88     77.29 o
  11   9   4      703.37      558.19     84.32 o
  12   9   4       25.35      -44.05     72.49 o
  13   9   4      940.01      904.44    114.73 o
 -16  10   4      475.38      310.75    104.25 o
 -15  10   4      123.04      233.87     94.22 o
 -14  10   4     1536.46     1289.45    115.02 o
 -13  10   4       19.56      -65.42     65.42 o
 -12  10   4     1146.52      947.11    106.70 o
 -11  10   4        4.34      -53.55     53.55 o
 -10  10   4       52.97       34.40     52.58 o
  -9  10   4      428.86      262.49     49.83 o
  -8  10   4      269.39      199.22     45.50 o
  -7  10   4      115.83      135.34     42.03 o
  -6  10   4     4206.37     4246.33    123.13 o
  -5  10   4        8.64      -31.95     31.95 o
  -4  10   4     7902.83     8090.56    369.02 o
  -3  10   4      905.41      772.70     41.97 o
  -2  10   4     1356.10     1148.07     61.68 o
  -1  10   4        2.23      -20.85     20.85 o
   0  10   4       94.47      127.34     27.63 o
   1  10   4      148.18      249.20     30.19 o
   2  10   4     1340.83     1550.64     77.19 o
   3  10   4      125.20      213.31     30.19 o
   4  10   4     4590.55     5051.16    212.92 o
   5  10   4       21.77      -38.22     38.22 o
   6  10   4      948.38      876.86     65.28 o
   7  10   4      109.15      112.82     54.74 o
   8  10   4      191.44      219.25     60.34 o
   9  10   4       30.39       78.87     51.05 o
  10  10   4      398.65      487.18     66.89 o
  11  10   4        4.18       89.30     71.14 o
  12  10   4      190.60      -28.30     73.35 o
  13  10   4        7.09      -66.52     97.00 o
 -15  11   4      751.79      686.49    119.16 o
 -14  11   4        7.19      -91.78     92.92 o
 -13  11   4     1284.87     1303.75    105.02 o
 -12  11   4      498.73      504.43     74.49 o
 -11  11   4      512.72      622.00     69.63 o
 -10  11   4       39.11      -31.33     52.78 o
  -9  11   4       54.53       -9.22     46.19 o
  -8  11   4       11.88      -42.01     42.01 o
  -7  11   4     2139.06     2065.96     87.29 o
  -6  11   4      446.71      387.10     44.72 o
  -5  11   4     5600.00     5712.80    156.04 o
  -4  11   4        0.61      -31.48     31.48 o
  -3  11   4     4579.49     4484.05    127.82 o
  -2  11   4       68.70      -30.31     30.31 o
  -1  11   4      379.44      273.26     29.19 o
   0  11   4       65.26       35.34     29.17 o
   1  11   4      172.81      248.45     32.23 o
   2  11   4      143.67       93.90     24.63 o
   3  11   4     3006.12     3413.52     97.59 o
   4  11   4      426.86      395.89     44.86 o
   5  11   4     2668.54     2798.13    105.88 o
   6  11   4        0.72       31.46     51.25 o
   7  11   4     1196.97     1204.26     82.80 o
   8  11   4       11.39       13.96     52.82 o
   9  11   4        7.88      114.04     70.53 o
  10  11   4        9.59       90.54     64.08 o
  11  11   4      287.38      245.09     77.67 o
  12  11   4       24.92      -84.91     84.91 o
  13  11   4     1356.70     1341.85    157.11 o
 -15  12   4        1.91      -95.54    158.41 o
 -14  12   4      720.83      619.23    115.65 o
 -13  12   4       79.98      -26.88     76.37 o
 -12  12   4     1131.50     1110.19     96.92 o
 -11  12   4       15.11      105.24     66.97 o
 -10  12   4      278.30      140.83     62.87 o
  -9  12   4        5.24      -50.48     50.48 o
  -8  12   4      293.92      228.32     53.13 o
  -7  12   4      291.05      233.56     52.18 o
  -6  12   4     1855.32     1929.95     84.41 o
  -5  12   4       23.91      -44.90     44.90 o
  -4  12   4     2229.33     2354.81     95.37 o
  -3  12   4       32.99      -20.24     40.85 o
  -2  12   4     1765.80     1915.09    123.81 o
  -1  12   4     1224.78     1212.32     58.98 o
   0  12   4        8.65       77.32     38.52 o
   1  12   4       38.45       47.69     38.46 o
   2  12   4      820.01     1023.68     78.80 o
   3  12   4       13.41       49.86     37.79 o
   4  12   4     1101.49     1364.18    112.09 o
   5  12   4        0.14      -42.98     54.37 o
   6  12   4     1927.84     2018.49    297.44 o
   7  12   4       18.54      134.51     78.74 o
   8  12   4      143.00      190.48     80.62 o
   9  12   4        8.28      -31.78     64.43 o
  10  12   4      167.17       54.76     77.35 o
  11  12   4      137.08      151.43     77.78 o
  12  12   4      137.76      152.75    100.34 o
 -14  13   4       70.78      -38.10    121.65 o
 -13  13   4      770.68      666.34    137.05 o
 -12  13   4       81.20      -13.39     83.96 o
 -11  13   4      405.53      408.31     84.92 o
 -10  13   4       68.27       39.00     72.31 o
  -9  13   4        5.95       -7.21     61.72 o
  -8  13   4      126.39       32.84     62.13 o
  -7  13   4     1721.83     1846.75     97.43 o
  -6  13   4        0.06        0.58     50.85 o
  -5  13   4     1046.48     1115.69     69.69 o
  -4  13   4        2.07       30.01     50.70 o
  -3  13   4     1972.09     2168.60     86.49 o
  -2  13   4      193.79       58.53     41.72 o
  -1  13   4     1545.49     1681.14     84.69 o
   0  13   4        1.29      254.39     46.79 o
   1  13   4      216.66      183.61     49.25 o
   2  13   4      192.70      215.12     50.40 o
   3  13   4      861.00      792.17     64.82 o
   4  13   4      151.10      121.92     66.97 o
   5  13   4     1738.90     1561.88    120.62 o
   6  13   4       65.16       29.83     91.32 o
   7  13   4      743.99      607.99    116.58 o
   8  13   4       19.07       33.24     95.99 o
   9  13   4      129.79       88.58     76.39 o
  10  13   4        0.55      -74.30     74.30 o
  11  13   4      144.03      185.02     91.70 o
  12  13   4       13.73      -71.97     99.94 o
 -14  14   4      914.01     1011.78    147.90 o
 -13  14   4      224.61      288.14    108.27 o
 -12  14   4      393.44      315.77    113.85 o
 -11  14   4      108.32       65.23     80.09 o
 -10  14   4       92.47       -9.04     72.51 o
  -9  14   4      143.50      166.42     82.16 o
  -8  14   4       44.21      -24.76     61.84 o
  -7  14   4       12.82      -54.98     58.94 o
  -6  14   4     1982.47     2371.33    197.27 o
  -5  14   4      250.06       91.71     56.10 o
  -4  14   4      580.56      672.45     89.91 o
  -3  14   4       13.83      -42.88     42.88 o
  -2  14   4     1097.16     1276.90     68.22 o
  -1  14   4      436.41      338.71     48.31 o
   0  14   4       75.57      100.20     48.51 o
   1  14   4       67.31      -12.61     47.92 o
   2  14   4      156.55      194.71     48.89 o
   3  14   4       61.36      -30.72     46.69 o
   4  14   4      501.65      590.70     70.65 o
   5  14   4        0.83       10.31     67.83 o
   6  14   4     1441.72     1225.62    115.34 o
   7  14   4        3.19      -75.77    108.13 o
   8  14   4      238.05      124.86     80.55 o
   9  14   4      130.14       90.71     96.92 o
  10  14   4       30.41      -84.93     84.93 o
  11  14   4       96.18       47.38    100.83 o
 -13  15   4      670.53      706.06    118.69 o
 -12  15   4       18.77      -88.24     88.24 o
 -11  15   4      271.07      237.87     84.23 o
 -10  15   4      144.74       99.96     79.16 o
  -9  15   4        5.45      -64.81     64.81 o
  -8  15   4       62.39      -39.54     63.28 o
  -7  15   4      763.37      694.41     84.27 o
  -6  15   4       39.33       71.12     66.34 o
  -5  15   4      506.00      500.47     66.35 o
  -4  15   4       29.64       43.96     58.17 o
  -3  15   4     1069.97     1396.58     74.05 o
  -2  15   4       80.70       13.60     46.56 o
  -1  15   4      317.53      374.78     58.33 o
   0  15   4       38.39       17.89     50.11 o
   1  15   4      119.46      153.36     51.03 o
   2  15   4       93.02       24.93     46.60 o
   3  15   4      446.50      519.33     72.25 o
   4  15   4       85.80      -54.10     56.97 o
   5  15   4     1365.26     1466.25    171.87 o
   6  15   4        4.33       24.02    165.67 o
   7  15   4      713.43      601.11    176.47 o
   8  15   4      165.70      127.56    129.49 o
   9  15   4       37.40      -84.67     84.67 o
  10  15   4      109.88      133.32     95.97 o
 -12  16   4      176.97      191.15    103.11 o
 -11  16   4       43.78      -79.37     79.37 o
 -10  16   4       25.55      -41.97     78.21 o
  -9  16   4      203.13      214.22     72.66 o
  -8  16   4       49.01      -13.76     73.44 o
  -7  16   4        0.38       42.59     71.45 o
  -6  16   4      973.83     1305.94    134.12 o
  -5  16   4       89.87       90.48     58.52 o
  -4  16   4     1159.98     1493.19     85.82 o
  -3  16   4        6.47      -49.02     49.02 o
  -2  16   4      357.75      465.98     57.52 o
  -1  16   4       46.39      -45.91     53.60 o
   0  16   4        3.27      -49.01     49.01 o
   1  16   4      109.03      -19.22     55.68 o
   2  16   4       55.76      100.21     52.60 o
   3  16   4       87.47       -2.41     63.42 o
   4  16   4     1012.01      856.14     92.96 o
   5  16   4        0.12       76.83    132.19 o
   6  16   4     1014.95      827.56    194.44 o
   7  16   4      167.61      144.50     78.80 o
   8  16   4      149.51       21.33    108.93 o
   9  16   4      106.40       71.34     95.73 o
  10  16   4        0.49        7.82     92.67 o
 -12  17   4        0.32       56.93    123.93 o
 -11  17   4      195.43      178.59    103.87 o
 -10  17   4       31.15       29.94     95.13 o
  -9  17   4        0.26      -34.66     86.24 o
  -8  17   4      181.60      123.07     78.87 o
  -7  17   4      173.07      205.33     70.31 o
  -6  17   4        2.79      -60.68     60.68 o
  -5  17   4      687.33      801.84     79.42 o
  -4  17   4        0.24       -2.92     57.81 o
  -3  17   4      897.74     1054.22     96.54 o
  -2  17   4        0.63      -48.81     48.81 o
  -1  17   4       55.03       -1.73     55.89 o
   0  17   4        6.09      -51.16     51.16 o
   1  17   4        1.70      -52.66     52.66 o
   2  17   4       22.93      -63.55     63.55 o
   3  17   4      669.14      840.60    136.16 o
   4  17   4        8.11      -22.56     62.17 o
   5  17   4      620.58      445.43    187.55 o
   6  17   4      123.20      152.25    121.03 o
   7  17   4      581.67      649.03    105.87 o
   8  17   4       63.68       47.01     91.98 o
   9  17   4       24.86      -16.07     95.84 o
 -11  18   4        3.86      -48.40    114.13 o
 -10  18   4       17.48      -70.27     87.17 o
  -9  18   4       61.25       -8.16     80.55 o
  -8  18   4       78.71      -20.33     72.65 o
  -7  18   4       24.78      -70.08     70.08 o
  -6  18   4      309.17      337.39     74.43 o
  -5  18   4        5.04      -52.57     67.62 o
  -4  18   4      697.26      757.58     75.63 o
  -3  18   4        2.44      -31.45     55.37 o
  -2  18   4      421.36      530.07     85.90 o
  -1  18   4       16.39      -57.01     57.01 o
   0  18   4       22.40      -55.79     55.79 o
   1  18   4       29.62      -55.01     55.01 o
   2  18   4      156.04      -24.18     68.38 o
   3  18   4        2.61       22.55     68.49 o
   4  18   4      624.81      885.91    166.87 o
   5  18   4       34.95       31.80     85.63 o
   6  18   4      603.44      604.29    123.48 o
   7  18   4      246.64      224.19     93.01 o
   8  18   4      158.98      168.26     98.69 o
 -10  19   4       42.73      -26.52     94.09 o
  -9  19   4        7.04     -107.86    107.86 o
  -8  19   4        3.71      -74.65     74.65 o
  -7  19   4      113.00       97.95     74.94 o
  -6  19   4       27.65       66.53     70.99 o
  -5  19   4      497.56      612.57     80.02 o
  -4  19   4       16.95      151.30     65.34 o
  -3  19   4      384.22      446.21     65.78 o
  -2  19   4       95.76       10.17     57.99 o
  -1  19   4      104.29      147.33     56.98 o
   0  19   4       10.31      -48.50     65.22 o
   1  19   4        0.05      -65.90     65.90 o
   2  19   4       12.33      -66.84     66.84 o
   3  19   4      226.06      164.56    101.48 o
   4  19   4        3.07       -1.98     86.95 o
   5  19   4      335.53      314.86     96.61 o
   6  19   4       48.64      -10.36    135.09 o
   7  19   4      215.32      164.65     93.78 o
  -8  20   4       25.75      -80.24     80.24 o
  -7  20   4       24.86      -32.54     76.94 o
  -6  20   4      208.84      223.96     78.70 o
  -5  20   4       10.89       71.30     70.39 o
  -4  20   4      241.43      185.28     76.81 o
  -3  20   4       21.02      -63.03     63.03 o
  -2  20   4       91.41      -15.85     59.62 o
  -1  20   4       35.62       55.31     63.15 o
   0  20   4        8.99      -68.88     68.88 o
   1  20   4       50.15       -8.46     73.13 o
   2  20   4       47.53       -1.24     80.88 o
   3  20   4        0.22      -63.04     91.11 o
   4  20   4      406.16      452.42    142.45 o
   5  20   4       40.97       74.42     89.57 o
   6  20   4      241.92      247.41     95.06 o
  -7  21   4       98.81      231.67     87.64 o
  -6  21   4        4.95      -38.75     78.86 o
  -5  21   4      262.96      400.98     82.77 o
  -4  21   4        0.37      -74.92     74.92 o
  -3  21   4      160.27      221.26     72.59 o
  -2  21   4       41.78      -63.02     63.02 o
  -1  21   4       41.85       53.78     66.35 o
   0  21   4       90.89      159.25     92.77 o
   1  21   4        2.57      -72.38     72.38 o
   2  21   4       50.84       18.19     76.35 o
   3  21   4      171.84      356.68    110.71 o
   4  21   4       24.36       89.85     82.30 o
  -4  22   4      272.18      610.58     93.37 o
  -3  22   4        0.04      -40.67     75.55 o
  -2  22   4       22.33       73.88     71.22 o
  -1  22   4       30.72      -67.08     67.08 o
   0  22   4       12.23      -45.54     78.01 o
   1  22   4      104.48      202.43    104.88 o
   2  22   4       30.48      186.18     83.74 o
 -17   0   5       36.72      101.85    128.15 o
 -15   0   5     1831.91     1789.74    189.19 o
 -13   0   5     2086.65     2174.75    169.08 o
 -11   0   5     1639.12     1623.53    118.07 o
  -9   0   5       23.73       30.23     32.56 o
  -7   0   5     2338.56     2651.39    100.58 o
  -5   0   5     4629.24     4728.68    153.33 o
  -3   0   5    33272.10    31762.67    857.41 o
  -1   0   5     1298.95     1190.77     46.47 o
   1   0   5      178.79      199.52     22.48 o
   3   0   5     2440.74     2280.59     85.51 o
   5   0   5     3014.68     3134.57    106.76 o
   7   0   5     4518.82     4656.27    192.05 o
   9   0   5      500.70      687.21     88.56 o
  11   0   5      314.36      171.45     82.61 o
  13   0   5      632.35      559.68    110.31 o
 -17   1   5       16.86      193.61     95.68 o
 -16   1   5      751.47      754.03     89.33 o
 -15   1   5       52.85        1.09     66.33 o
 -14   1   5     1460.79     1480.59     89.80 o
 -13   1   5      101.30      104.22     52.91 o
 -12   1   5     2556.75     2704.99    112.98 o
 -11   1   5       50.80      186.82     49.00 o
 -10   1   5     7008.44     7449.46    193.89 o
  -9   1   5      161.06      146.05     24.45 o
  -8   1   5      213.60      215.62     24.23 o
  -7   1   5       74.95       61.72     21.05 o
  -6   1   5     4941.54     4983.35    109.95 o
  -5   1   5     4250.39     4736.89    104.99 o
  -4   1   5     2173.16     1868.37     49.77 o
  -3   1   5      101.34      230.02     21.48 o
  -2   1   5    14896.12    13823.12    276.34 o
  -1   1   5      201.74      236.27     17.97 o
   0   1   5      443.19      463.05     20.04 o
   1   1   5       63.60       87.17     15.14 o
   2   1   5      106.37       22.54     15.18 o
   3   1   5       17.35       71.98     16.31 o
   4   1   5     7317.13     6440.74    163.85 o
   5   1   5       14.05       12.93     17.50 o
   6   1   5     5186.97     5307.65    135.14 o
   7   1   5        1.99      272.71     36.41 o
   8   1   5      498.99      619.91     44.28 o
   9   1   5        0.48       51.08     37.12 o
  10   1   5        9.01       26.25     48.51 o
  11   1   5       32.41      214.30     57.20 o
  12   1   5      648.73      638.91     74.83 o
  13   1   5      242.51      284.88     76.75 o
  14   1   5     1778.98     1738.96    124.40 o
 -17   2   5       16.06       39.56     79.36 o
 -16   2   5      169.40       80.47     72.60 o
 -15   2   5     1760.46     1708.90    109.64 o
 -14   2   5        1.45      -60.84     60.84 o
 -13   2   5     2656.04     2689.03    116.42 o
 -12   2   5     1118.32      909.42     69.17 o
 -11   2   5     3552.80     3913.98    140.33 o
 -10   2   5      457.35      508.91     45.32 o
  -9   2   5      479.17      560.04     39.10 o
  -8   2   5      917.94     1014.23     40.76 o
  -7   2   5      471.95      429.29     28.34 o
  -6   2   5     1005.93     1208.54     42.04 o
  -5   2   5     8889.16     8612.08    184.69 o
  -4   2   5     2504.33     2703.16     67.39 o
  -3   2   5    11890.27    10637.45    223.84 o
  -2   2   5      788.52      899.04     31.15 o
  -1   2   5     8433.08     7662.37    161.45 o
   0   2   5      882.63      965.95     31.84 o
   1   2   5       89.80      113.31     22.94 o
   2   2   5     1916.64     2350.35     80.16 o
   3   2   5     3955.45     3986.82    106.43 o
   4   2   5      107.40      109.64     18.82 o
   5   2   5     6912.08     6836.76    159.52 o
   6   2   5      868.58     1026.33     43.24 o
   7   2   5     5344.18     5251.26    152.43 o
   8   2   5      171.42      212.55     36.60 o
   9   2   5      369.93      437.99     60.69 o
  10   2   5       68.94      216.80     49.95 o
  11   2   5       20.39       68.15     57.81 o
  12   2   5       27.29       79.80     63.51 o
  13   2   5     1129.06     1012.41     98.49 o
  14   2   5       67.59      146.41     78.63 o
 -17   3   5        2.19       77.55     79.53 o
 -16   3   5      374.37      362.50     80.66 o
 -15   3   5        5.23      165.01     79.64 o
 -14   3   5     1731.86     1748.20    106.63 o
 -13   3   5      231.93      211.55     78.69 o
 -12   3   5     4339.30     4491.23    158.50 o
 -11   3   5       88.29      102.20     40.33 o
 -10   3   5     2734.91     2953.21     94.69 o
  -9   3   5      569.86      682.63     48.58 o
  -8   3   5      581.20      577.14     32.61 o
  -7   3   5      920.06     1060.07     40.42 o
  -6   3   5     1613.25     1630.36     49.39 o
  -5   3   5      768.41      915.11     35.85 o
  -4   3   5    20009.76    19888.64    409.37 o
  -3   3   5     1410.17     1537.49     46.38 o
  -2   3   5    24264.81    23481.23    479.53 o
  -1   3   5       17.88       31.47     15.66 o
   0   3   5     4719.47     4687.09    121.48 o
   1   3   5      222.11      168.01     24.17 o
   2   3   5      388.99      672.69     36.12 o
   3   3   5      853.40     1092.66     43.90 o
   4   3   5     4126.42     4657.47    140.91 o
   5   3   5      236.74      381.93     27.60 o
   6   3   5    12195.33    12053.42    282.54 o
   7   3   5      117.63      228.05     34.51 o
   8   3   5      599.38      598.52     46.95 o
   9   3   5        8.70      136.01     46.17 o
  10   3   5      269.98      277.15     53.58 o
  11   3   5       57.92      183.44     64.71 o
  12   3   5      430.60      406.53     75.73 o
  13   3   5      118.69      318.80     77.63 o
  14   3   5     2151.45     2108.10    137.54 o
 -17   4   5       45.61      -26.01     83.99 o
 -16   4   5       51.65      113.91     76.66 o
 -15   4   5      869.38      921.58     90.52 o
 -14   4   5        8.59      -62.74     62.74 o
 -13   4   5     4196.90     4341.39    170.88 o
 -12   4   5      132.20       95.56     58.78 o
 -11   4   5     4029.08     4430.47    136.91 o
 -10   4   5      387.17      417.82     43.05 o
  -9   4   5      564.53      575.62     40.50 o
  -8   4   5      148.13      163.80     25.34 o
  -7   4   5      132.57      119.51     23.92 o
  -6   4   5     2044.67     2315.90     62.81 o
  -5   4   5    13291.03    12685.88    266.32 o
  -4   4   5       28.70       17.35     21.55 o
  -3   4   5    13288.70    12868.32    267.67 o
  -2   4   5     1744.90     2040.05     52.64 o
  -1   4   5    13168.68    12625.03    270.21 o
   0   4   5       89.80      136.78     21.81 o
   1   4   5     2323.13     2742.41     79.84 o
   3   4   5     2475.55     2442.76     79.00 o
   4   4   5      285.97      486.72     44.17 o
   5   4   5     6099.57     6349.62    174.85 o
   6   4   5        0.59      117.34     25.61 o
   7   4   5     6801.13     6893.03    182.04 o
   8   4   5       20.17      -33.19     33.19 o
   9   4   5      677.04      832.33     65.97 o
  10   4   5        4.35      133.49     50.02 o
  11   4   5       49.48       93.70     60.53 o
  12   4   5       16.93      209.77     67.86 o
  13   4   5      607.77      647.40     86.47 o
  14   4   5      366.41      281.32     82.90 o
 -17   5   5       21.63      137.44     97.09 o
 -16   5   5      508.34      589.15     88.22 o
 -15   5   5      384.92      271.36     79.37 o
 -14   5   5     2882.05     2945.21    139.17 o
 -13   5   5       21.65       51.75     63.71 o
 -12   5   5     4581.78     4799.72    225.38 o
 -11   5   5      661.19      703.54     59.21 o
 -10   5   5     1591.24     1767.97     75.67 o
  -9   5   5        3.89       25.18     33.02 o
  -8   5   5      191.41      128.48     30.89 o
  -7   5   5      249.07      239.12     27.24 o
  -6   5   5     3795.32     3919.80     94.40 o
  -5   5   5       85.24      103.32     23.12 o
  -4   5   5    23642.46    23930.80    493.03 o
  -3   5   5       23.49       28.36     20.32 o
  -2   5   5    17712.73    17620.11    362.11 o
  -1   5   5     2326.25     2594.18     68.05 o
   0   5   5     7233.79     7057.24    170.23 o
   1   5   5     2221.10     2553.56     80.54 o
   2   5   5       90.57      272.03     41.73 o
   3   5   5      770.66      921.85     42.08 o
   4   5   5     3047.04     3260.76    101.44 o
   5   5   5       20.38       17.06     28.47 o
   6   5   5     4834.83     5400.07    156.72 o
   7   5   5        4.38       28.60     37.26 o
   8   5   5     3888.15     4112.64    145.05 o
   9   5   5       33.79       95.34     47.83 o
  10   5   5       31.24       32.67     49.70 o
  11   5   5       60.38      177.52     61.08 o
  12   5   5      288.50      210.80     68.69 o
  13   5   5       19.56      -52.25     69.25 o
  14   5   5      797.11      738.50     98.17 o
 -17   6   5       14.32      146.12    105.76 o
 -16   6   5        0.94      -48.63     80.53 o
 -15   6   5       70.04      191.03     81.42 o
 -14   6   5       10.67      -25.78     68.74 o
 -13   6   5     4954.74     5044.31    191.01 o
 -12   6   5      115.89       97.39     56.78 o
 -11   6   5     1846.92     1918.31     88.36 o
 -10   6   5      180.62      277.58     45.97 o
  -9   6   5      227.14      286.17     46.41 o
  -8   6   5       41.74       27.95     34.44 o
  -7   6   5      848.76      844.93     41.75 o
  -6   6   5      248.80      403.56     29.29 o
  -5   6   5    10729.07    10066.69    222.91 o
  -4   6   5      246.08      219.83     25.15 o
  -3   6   5    10281.28     9980.20    210.93 o
  -2   6   5     1643.25     1792.50     48.96 o
  -1   6   5     5997.92     5514.85    124.96 o
   0   6   5       52.36       70.64     22.92 o
   1   6   5     4458.42     4685.50    124.72 o
   2   6   5      133.22      208.75     28.77 o
   3   6   5     2185.07     2049.97     75.82 o
   4   6   5       89.95      183.44     31.10 o
   5   6   5     5033.48     5464.35    148.94 o
   6   6   5       57.78       33.36     35.22 o
   7   6   5     2088.70     2400.59     89.25 o
   8   6   5       13.74       27.93     41.62 o
   9   6   5     1452.32     1414.40     83.30 o
  10   6   5        0.50       95.89     50.47 o
  11   6   5        0.02      -18.92     52.89 o
  12   6   5       20.94       43.63     65.11 o
  13   6   5      668.91      636.85     88.05 o
 -17   7   5      108.92       13.43     98.50 o
 -16   7   5      307.33      148.15     92.81 o
 -15   7   5      200.86      255.83     85.26 o
 -14   7   5     2100.00     2186.24    129.12 o
 -13   7   5        2.88      201.72     72.80 o
 -12   7   5     5630.61     5927.91    209.71 o
 -11   7   5      180.16      253.71     57.17 o
 -10   7   5     1704.38     1713.63     79.54 o
  -9   7   5      114.80      167.15     43.25 o
  -8   7   5      229.97      176.86     39.63 o
  -7   7   5      129.70       66.61     30.56 o
  -6   7   5     4644.96     4551.21    112.41 o
  -5   7   5       45.19       50.19     25.94 o
  -4   7   5     7184.25     7139.46    161.78 o
  -3   7   5      271.79      264.55     28.32 o
  -2   7   5     5260.76     5051.72    113.11 o
  -1   7   5      566.46      571.54     30.60 o
   0   7   5     3225.36     3380.49     91.67 o
   1   7   5        6.61        6.52     23.86 o
   2   7   5      218.30      114.17     29.76 o
   3   7   5       26.28       19.41     31.43 o
   4   7   5     6179.02     6346.52    167.94 o
   5   7   5      505.75      522.23     41.34 o
   6   7   5     3203.30     3396.11    105.05 o
   7   7   5        2.25      -39.23     39.23 o
   8   7   5     2971.21     3197.52    145.95 o
   9   7   5      188.95      160.95     49.45 o
  10   7   5      354.44      278.72     58.10 o
  11   7   5        1.98        6.09     55.05 o
  12   7   5      262.21      177.55     71.71 o
  13   7   5        3.62       33.85     72.80 o
 -16   8   5       47.01       84.74     91.47 o
 -15   8   5      113.05       92.29     81.70 o
 -14   8   5       65.70       26.00     77.84 o
 -13   8   5     3656.02     3915.19    173.98 o
 -12   8   5      649.73      676.62     75.10 o
 -11   8   5     1970.76     2101.10    154.91 o
 -10   8   5       46.10      126.49     48.64 o
  -9   8   5     2233.95     2404.54    113.25 o
  -8   8   5       44.38       91.82     40.46 o
  -7   8   5        1.38       44.37     35.32 o
  -6   8   5        0.19      -29.24     29.24 o
  -5   8   5     4720.28     4900.36    118.36 o
  -4   8   5        0.16      -14.95     25.37 o
  -3   8   5     6391.34     6511.50    143.01 o
  -2   8   5      494.69      504.36     27.72 o
  -1   8   5     6093.88     5505.56    132.30 o
   0   8   5      447.91      542.69     35.28 o
   1   8   5        6.01       55.76     26.31 o
   2   8   5      298.08      422.72     33.18 o
   3   8   5     2152.42     2163.32     76.87 o
   4   8   5       44.37      107.32     34.89 o
   5   8   5     4225.34     4487.02    127.61 o
   6   8   5        0.09        3.00     37.65 o
   7   8   5     2397.22     2913.68    172.14 o
   8   8   5        4.92       75.66     54.51 o
   9   8   5     1048.88     1063.66    106.11 o
  10   8   5       30.65      144.68     53.04 o
  11   8   5       22.35       24.67     54.98 o
  12   8   5       52.85       20.88     70.07 o
  13   8   5      942.16      787.19     97.93 o
 -16   9   5       28.34      -10.46     95.40 o
 -15   9   5        8.80       45.63     84.65 o
 -14   9   5      784.48      811.81     95.59 o
 -13   9   5       52.35      -57.91    103.67 o
 -12   9   5     4866.91     5280.02    192.47 o
 -11   9   5      282.70      300.07     67.02 o
 -10   9   5     1445.68     1414.06     75.83 o
  -9   9   5        0.42       58.20     46.39 o
  -8   9   5      329.02      301.38     47.58 o
  -7   9   5        0.18      -34.39     34.39 o
  -6   9   5      666.51      606.18     66.90 o
  -5   9   5        7.43        6.37     30.09 o
  -4   9   5     5743.32     5858.80    149.91 o
  -3   9   5       63.70       34.52     24.08 o
  -2   9   5     3094.83     2852.72     83.52 o
  -1   9   5       10.11      -22.27     22.27 o
   0   9   5      533.19      565.96     47.62 o
   1   9   5       20.03       72.02     29.07 o
   2   9   5      706.66      622.00     39.28 o
   3   9   5       11.35       77.14     31.76 o
   4   9   5     2611.05     2662.25     94.25 o
   5   9   5      112.45       67.06     40.49 o
   6   9   5     6280.15     6779.56    192.36 o
   7   9   5       30.25       43.96     54.34 o
   8   9   5     1906.35     1932.14    135.19 o
   9   9   5       66.91      203.02     50.60 o
  10   9   5       92.13       48.98     55.23 o
  11   9   5       84.87       78.37     61.00 o
  12   9   5      140.05      100.35     75.57 o
  13   9   5       12.38      104.12     93.81 o
 -16  10   5       23.70      -55.70     93.14 o
 -15  10   5      539.64      333.79     97.46 o
 -14  10   5      140.82       55.55     80.50 o
 -13  10   5     2102.41     1863.15    110.66 o
 -12  10   5      301.47      268.76     68.22 o
 -11  10   5     2422.76     2744.90    150.38 o
 -10  10   5      194.90      385.01     58.13 o
  -9  10   5     2200.43     2254.32    119.60 o
  -8  10   5      464.46      379.58     50.06 o
  -7  10   5      279.18      211.26     43.49 o
  -6  10   5       26.04       17.94     35.93 o
  -5  10   5     3439.04     3046.28    163.48 o
  -4  10   5       79.23       51.80     34.54 o
  -3  10   5     5956.36     5946.53    169.68 o
  -2  10   5       28.35        0.07     22.25 o
  -1  10   5     1794.26     1632.43     80.01 o
   0  10   5        7.86      -27.34     27.34 o
   1  10   5       82.21       72.32     29.88 o
   2  10   5      395.96      332.66     63.08 o
   3  10   5     1548.91     1565.44     95.84 o
   4  10   5     1230.91     1221.39     65.16 o
   5  10   5     3833.23     4155.52    135.22 o
   6  10   5       71.02       26.78     42.64 o
   7  10   5     2827.90     3064.25    146.74 o
   8  10   5       10.66       35.33     56.68 o
   9  10   5      360.46      289.62     66.39 o
  10  10   5       20.57       74.56     59.20 o
  11  10   5        0.63       -1.18     67.55 o
  12  10   5        0.16      -29.76     90.00 o
 -15  11   5       53.36       64.30    114.18 o
 -14  11   5      577.63      425.38    100.84 o
 -13  11   5       52.27       21.88     74.87 o
 -12  11   5     1868.49     1890.93    100.86 o
 -11  11   5      497.79      371.68     69.88 o
 -10  11   5     1237.63     1338.38     77.17 o
  -9  11   5        9.52      -39.55     47.70 o
  -8  11   5        4.98       44.38     46.01 o
  -7  11   5        9.87      -40.49     40.49 o
  -6  11   5      523.42      488.29     50.10 o
  -5  11   5        8.85      -34.99     34.99 o
  -4  11   5     4191.92     4347.32    151.34 o
  -3  11   5        4.03      -37.21     37.21 o
  -2  11   5     1575.55     1273.06     66.57 o
  -1  11   5       83.40       29.62     36.98 o
   0  11   5      112.90      117.28     26.76 o
   1  11   5      262.87       89.99     26.81 o
   2  11   5      643.04      688.69     52.84 o
   3  11   5      192.02      189.23     38.37 o
   4  11   5     1227.30     1379.98     78.45 o
   5  11   5       34.34      -43.91     43.91 o
   6  11   5     1903.94     1975.08    130.73 o
   7  11   5      162.54      212.75     60.74 o
   8  11   5      702.79      817.70     84.18 o
   9  11   5       25.01      -24.51     67.21 o
  10  11   5        4.52       36.69     81.54 o
  11  11   5       24.10       24.38     78.44 o
  12  11   5       40.04      -86.70     86.70 o
 -15  12   5      455.71      395.18    119.71 o
 -14  12   5       27.17      -30.79     94.05 o
 -13  12   5      982.28     1035.11    101.07 o
 -12  12   5       91.67       -0.64     94.64 o
 -11  12   5     1730.49     1995.95    174.31 o
 -10  12   5      111.74      153.34     63.27 o
  -9  12   5      550.16      542.72    107.67 o
  -8  12   5       19.75       67.44     60.25 o
  -7  12   5      426.73      357.15     55.19 o
  -6  12   5       71.52        1.04     46.64 o
  -5  12   5     1074.13     1087.43     61.91 o
  -4  12   5       52.64       37.30     41.36 o
  -3  12   5     3200.44     3184.77    131.08 o
  -2  12   5        2.58      -44.49     44.49 o
  -1  12   5      446.84      314.28     49.21 o
   0  12   5      190.75      136.92     40.51 o
   1  12   5        2.96      -34.96     34.96 o
   2  12   5      140.89       15.19     38.78 o
   3  12   5     1052.35     1130.43    102.56 o
   4  12   5      647.72      626.00     92.56 o
   5  12   5     2823.58     3167.84    327.05 o
   6  12   5        0.15      -50.90     68.12 o
   7  12   5     1006.16     1148.00    186.20 o
   8  12   5       32.36       19.84     79.55 o
   9  12   5      532.72      525.49     94.26 o
  10  12   5        8.33       53.38    112.39 o
  11  12   5       87.60      -73.18    114.36 o
  12  12   5        0.05       90.64    104.99 o
 -14  13   5      629.27      958.88    360.50 o
 -13  13   5        0.12      -88.13     88.13 o
 -12  13   5     1067.17     1186.29    108.03 o
 -11  13   5       29.02       28.52     96.29 o
 -10  13   5     1035.94     1070.07    123.53 o
  -9  13   5       84.16       21.45     63.19 o
  -8  13   5       31.27       -0.29     61.29 o
  -7  13   5        8.38       14.28     56.91 o
  -6  13   5      496.54      490.80     61.73 o
  -5  13   5       81.11       66.42     50.39 o
  -4  13   5      780.02      713.35     61.22 o
  -3  13   5        1.47      -55.54     70.49 o
  -2  13   5     2644.62     2543.35    101.69 o
  -1  13   5        6.30      -36.81     57.33 o
   0  13   5       93.57      273.43     48.35 o
   1  13   5       39.86      -27.65     42.94 o
   2  13   5      827.62      784.88     61.27 o
   3  13   5       23.59      -23.55     65.14 o
   4  13   5      347.21      415.87    113.04 o
   5  13   5        7.53      -68.84     68.84 o
   6  13   5      661.21      515.24    106.46 o
   7  13   5       29.40       77.03     92.50 o
   8  13   5      733.38      261.42    103.50 o
   9  13   5       72.14       27.90    106.44 o
  10  13   5        8.85      -15.45    109.59 o
  11  13   5       36.76       61.09     91.54 o
 -14  14   5        8.89     -123.81    123.81 o
 -13  14   5      450.62      231.18     99.50 o
 -12  14   5        7.00       31.98     84.79 o
 -11  14   5     1048.96     1278.13    134.32 o
 -10  14   5       81.08      -60.62     76.20 o
  -9  14   5      294.55      290.80     75.48 o
  -8  14   5       86.25      -63.55     63.55 o
  -7  14   5      847.33      839.18     88.10 o
  -6  14   5      208.36      311.98     63.21 o
  -5  14   5      575.44      767.08     71.91 o
  -4  14   5       20.23       44.09     55.07 o
  -3  14   5     1563.23     1807.46    133.32 o
  -2  14   5        2.87      -44.22     44.22 o
  -1  14   5     1012.94      963.11    132.05 o
   0  14   5      166.08      114.15     48.54 o
   1  14   5        8.11      -43.72     43.72 o
   2  14   5       13.07      -37.13     52.30 o
   3  14   5      149.29      125.97     55.42 o
   4  14   5      131.72        1.13     83.98 o
   5  14   5     1274.93     1139.50    127.06 o
   6  14   5        3.30      161.18    292.41 o
   7  14   5     1135.48     1002.94    377.87 o
   8  14   5       47.69      106.64    125.26 o
   9  14   5      383.74      347.73    138.48 o
  10  14   5       48.52       35.39    137.07 o
 -13  15   5       44.23       56.29    103.89 o
 -12  15   5      887.19     1034.10    108.09 o
 -11  15   5       77.93       62.44     84.42 o
 -10  15   5      278.39      348.38     84.21 o
  -9  15   5       26.11      -65.69     65.69 o
  -8  15   5        0.84      -73.85     73.85 o
  -7  15   5        3.23      -63.07     63.07 o
  -6  15   5      258.42      266.96     67.75 o
  -5  15   5      270.27      236.45     65.00 o
  -4  15   5     1526.37     1844.40    112.18 o
  -3  15   5       12.55       53.01     52.95 o
  -2  15   5     1833.94     1986.35     93.82 o
  -1  15   5        5.53      -49.17     49.17 o
   0  15   5       70.60      104.38     49.56 o
   1  15   5      121.52       71.99     49.95 o
   2  15   5       13.38      -53.35     53.35 o
   3  15   5      115.55       -1.89     56.08 o
   4  15   5      331.52      426.28     72.37 o
   5  15   5       50.21      146.12    116.07 o
   6  15   5     1488.84     1170.36    174.70 o
   7  15   5       28.36       14.75    132.71 o
   8  15   5      486.96      433.16    152.52 o
   9  15   5       81.53      -44.18    134.16 o
  10  15   5      124.96      -91.11    136.02 o
 -12  16   5       36.31       10.46     90.51 o
 -11  16   5      610.42      792.39    109.75 o
 -10  16   5       89.78       61.55    102.61 o
  -9  16   5       29.11      -71.21     71.21 o
  -8  16   5        0.39      -54.54     66.84 o
  -7  16   5       39.96      111.20     74.33 o
  -6  16   5       85.16      116.84     73.24 o
  -5  16   5      924.43     1109.26     81.56 o
  -4  16   5        6.16      -54.50     54.50 o
  -3  16   5     1469.32     1936.74    141.88 o
  -2  16   5        0.26      -48.24     48.24 o
  -1  16   5      652.39      635.59     64.57 o
   0  16   5      151.91       99.65     59.62 o
   1  16   5      425.32      367.36     63.07 o
   2  16   5        5.13      -64.85     64.85 o
   3  16   5      103.00      -50.84     71.28 o
   4  16   5       18.70      -16.36     79.21 o
   5  16   5      655.86      466.84    223.50 o
   6  16   5       27.95       70.02    210.36 o
   7  16   5      579.03      458.77    204.88 o
   8  16   5        3.05      -34.18    125.71 o
   9  16   5      140.67       73.98    173.47 o
 -12  17   5      449.38      443.22    113.10 o
 -11  17   5        1.74      -49.04     88.39 o
 -10  17   5      106.01      114.15     86.17 o
  -9  17   5       66.36      -40.71     81.76 o
  -8  17   5       74.22       66.13     77.99 o
  -7  17   5       32.56       32.90     78.11 o
  -6  17   5      203.83      241.00     69.99 o
  -5  17   5       15.44      -17.42     65.26 o
  -4  17   5     1029.51     1163.55    106.67 o
  -3  17   5        0.01      -57.24     57.24 o
  -2  17   5      853.77     1088.11     98.81 o
  -1  17   5        8.07      -33.27     55.17 o
   0  17   5      480.60      422.99     70.76 o
   1  17   5       76.75      -64.48     64.48 o
   2  17   5        0.29      -59.34     59.34 o
   3  17   5       16.54      -25.22     61.31 o
   4  17   5      247.26      -11.57     72.64 o
   5  17   5        8.40       -3.93     71.62 o
   6  17   5      765.44      614.42    173.75 o
   7  17   5       14.25       19.76    135.18 o
   8  17   5      469.20      410.69    373.94 o
 -11  18   5      251.60      320.63    116.71 o
 -10  18   5        5.54      -94.64     94.64 o
  -9  18   5        1.80      -82.97     82.97 o
  -8  18   5        0.15      -22.73     72.91 o
  -7  18   5        6.00      -67.97     67.97 o
  -6  18   5        0.07      -42.79     69.47 o
  -5  18   5      192.79       63.86     69.01 o
  -4  18   5        0.33       11.86     61.99 o
  -3  18   5      655.19      639.84     71.72 o
  -2  18   5       82.39       99.40     57.45 o
  -1  18   5      256.90       85.31     60.51 o
   0  18   5       97.29      -71.72     71.72 o
   1  18   5       26.87      -65.22     65.22 o
   2  18   5        8.29      -64.80     64.80 o
   3  18   5      120.23       50.57     65.73 o
   4  18   5       28.13      -73.68     73.68 o
   5  18   5      274.31      308.26    169.55 o
   6  18   5        1.08      -20.66     74.55 o
   7  18   5      436.45      295.59    134.90 o
 -10  19   5       46.32      -19.87    100.90 o
  -9  19   5        4.69       83.16     96.62 o
  -8  19   5       11.20      -68.13     75.64 o
  -7  19   5       59.46      165.43     80.11 o
  -6  19   5      242.07      318.95     79.08 o
  -5  19   5       58.35      104.67     71.93 o
  -4  19   5      142.91       44.56     65.66 o
  -3  19   5       24.54       23.06     63.56 o
  -2  19   5      278.11      299.27     86.89 o
  -1  19   5       19.98       -0.50     61.80 o
   0  19   5      103.39      -53.15     87.64 o
   1  19   5        1.46     -105.71    105.71 o
   2  19   5        9.92      -68.77     68.77 o
   3  19   5      126.77      116.64     75.03 o
   4  19   5      158.82      142.85     82.46 o
   5  19   5        4.67      -79.98     79.98 o
   6  19   5      305.65      236.90    102.00 o
  -8  20   5        1.58      -83.79     83.79 o
  -7  20   5       14.11        8.36     80.36 o
  -6  20   5       28.93      -14.38     77.24 o
  -5  20   5      233.91      425.04     81.57 o
  -4  20   5        2.51      -69.00     69.00 o
  -3  20   5      130.21       60.13     68.36 o
  -2  20   5       22.49       -3.96     61.08 o
  -1  20   5      189.69      192.61     74.16 o
   0  20   5       40.51      -26.85     79.03 o
   1  20   5       11.27       51.71     94.35 o
   2  20   5       49.08      -23.31     71.54 o
   3  20   5      109.20      108.82     82.69 o
   4  20   5       13.69       53.65     83.94 o
   5  20   5      307.14      242.46    100.30 o
  -6  21   5       69.01       14.95     82.34 o
  -5  21   5       15.19      -60.11     79.53 o
  -4  21   5      228.85      312.99     83.95 o
  -3  21   5        2.83      -46.28     69.77 o
  -2  21   5      124.71      155.98     76.41 o
  -1  21   5        0.15      -77.09     77.09 o
   0  21   5       79.99       34.47    102.48 o
   1  21   5      102.81      211.63     96.86 o
   2  21   5        0.35      -14.37     78.98 o
   3  21   5       26.38       32.94     88.88 o
  -3  22   5      160.05      183.48     79.57 o
  -2  22   5        1.32      -78.97     78.97 o
  -1  22   5      199.31      290.90     88.95 o
   0  22   5       35.11      -15.69     80.35 o
 -16   0   6        8.18      -32.22    115.77 o
 -14   0   6     1491.03     1373.18    126.79 o
 -12   0   6     1221.19     1395.64    117.71 o
 -10   0   6     9359.83     9189.09    313.40 o
  -8   0   6      545.44      723.51     51.87 o
  -6   0   6      676.64      977.82     54.02 o
  -4   0   6     7392.12     6980.30    201.93 o
  -2   0   6    15901.50    14468.06    399.98 o
   0   0   6     3978.51     3724.44    119.66 o
   2   0   6      734.79      723.81     40.89 o
   4   0   6     1611.56     1511.61     66.80 o
   6   0   6     6237.94     6130.85    230.69 o
   8   0   6     2635.31     2963.76    137.20 o
  10   0   6      231.35      296.45     87.01 o
  12   0   6      146.69       52.86     85.80 o
 -17   1   6      123.50      171.72     92.75 o
 -16   1   6       14.24       20.27     82.10 o
 -15   1   6      740.80      467.20     91.09 o
 -14   1   6       28.27       52.66     64.63 o
 -13   1   6     1999.10     2071.74    101.87 o
 -12   1   6       72.12       26.91     49.91 o
 -11   1   6     4785.58     4938.05    157.52 o
 -10   1   6        9.87      -31.19     31.19 o
  -9   1   6     1983.54     2079.64     61.20 o
  -8   1   6       66.32       59.66     22.52 o
  -7   1   6      250.05      272.10     25.28 o
  -6   1   6      157.27      153.18     22.58 o
  -5   1   6       37.16       30.43     19.61 o
  -4   1   6       40.10       15.03     19.17 o
  -3   1   6    11315.53     9792.71    195.00 o
  -2   1   6       71.85       26.65     20.22 o
  -1   1   6     7234.58     6373.05    137.79 o
   0   1   6       85.40       73.15     15.88 o
   1   1   6     4126.50     4094.33     97.84 o
   2   1   6      349.52      353.13     22.70 o
   3   1   6     2824.35     2547.17     69.99 o
   4   1   6      120.28      117.10     21.91 o
   5   1   6     3389.80     3508.89    104.76 o
   6   1   6      625.86      555.52     41.65 o
   7   1   6     8073.65     7543.05    208.50 o
   8   1   6      186.87       98.59     35.91 o
   9   1   6     1983.01     2197.77     95.55 o
  10   1   6        1.11       73.30     54.65 o
  11   1   6       21.52       96.74     60.47 o
  12   1   6       13.14      192.21     73.85 o
  13   1   6      109.27       42.18     70.10 o
 -17   2   6       26.34       36.50     88.32 o
 -16   2   6      112.33       69.48     87.93 o
 -15   2   6       10.44       24.44     68.53 o
 -14   2   6     1268.97     1170.75     93.51 o
 -13   2   6        4.91      -56.84     56.84 o
 -12   2   6     2241.14     2584.42    111.92 o
 -11   2   6       45.02      -19.66     43.40 o
 -10   2   6     6189.96     6684.44    169.52 o
  -9   2   6        7.82      -19.88     24.95 o
  -8   2   6     1194.66     1300.47     47.76 o
  -7   2   6      151.13      139.95     24.31 o
  -6   2   6      371.00      527.39     32.15 o
  -5   2   6     6443.97     6912.05    151.97 o
  -4   2   6     3448.86     3714.26     87.93 o
  -3   2   6      851.10      885.75     35.38 o
  -2   2   6     8252.03     7585.94    161.85 o
  -1   2   6      641.69      657.43     27.60 o
   0   2   6     8035.84     7700.86    169.63 o
   1   2   6     1198.96     1339.84     44.37 o
   2   2   6       11.63       29.81     16.10 o
   3   2   6       11.10       66.23     18.52 o
   4   2   6      809.73      917.60     43.26 o
   5   2   6       55.58      222.72     26.03 o
   6   2   6    10248.18     9965.57    263.71 o
   7   2   6        6.98       17.37     36.35 o
   8   2   6     2011.07     2256.03     85.57 o
   9   2   6       42.31      168.57     58.62 o
  10   2   6      879.77      950.12     83.33 o
  11   2   6        1.07      116.29     61.15 o
  12   2   6       36.66      -62.28     62.28 o
  13   2   6      122.59      121.49     72.95 o
 -17   3   6      113.04      118.42     95.72 o
 -16   3   6        0.09      143.41     77.17 o
 -15   3   6      546.29      343.49     78.58 o
 -14   3   6       92.57       99.93     68.22 o
 -13   3   6     2517.48     2504.17    156.47 o
 -12   3   6      168.66      173.93     61.17 o
 -11   3   6     2965.78     3019.82    112.51 o
 -10   3   6      232.96      187.29     38.41 o
  -9   3   6     2346.13     2641.90     82.35 o
  -8   3   6      407.94      418.48     31.33 o
  -7   3   6       89.42      119.77     25.26 o
  -6   3   6      966.00     1139.70     41.66 o
  -5   3   6     9472.58     9168.97    196.90 o
  -4   3   6     1033.96     1103.58     39.13 o
  -3   3   6     7283.15     6399.85    139.77 o
  -2   3   6     1255.36     1584.81     45.47 o
  -1   3   6    16578.01    14895.49    318.24 o
   0   3   6      498.56      602.71     27.65 o
   1   3   6     8921.23     8075.52    204.73 o
   2   3   6      113.71      435.41     28.33 o
   3   3   6      321.13      359.16     29.89 o
   4   3   6       98.41      305.76     34.99 o
   5   3   6     1606.50     1780.45     66.51 o
   6   3   6     2775.96     2881.78    140.53 o
   7   3   6     3392.32     3623.85    115.50 o
   8   3   6        7.62       81.41     34.75 o
   9   3   6     1529.57     1551.84     86.94 o
  10   3   6        1.31       13.55     50.26 o
  11   3   6      316.46      302.70     68.51 o
  12   3   6        1.45      -39.26     63.46 o
  13   3   6      476.37      626.24     88.33 o
 -17   4   6        8.12      133.02    102.52 o
 -16   4   6        1.81      -76.04     76.04 o
 -15   4   6       78.43      -37.94     68.49 o
 -14   4   6     2305.72     2321.84    123.26 o
 -13   4   6      101.49       33.22     62.22 o
 -12   4   6     5529.68     5933.54    211.70 o
 -11   4   6       25.02       71.70     47.05 o
 -10   4   6     5082.51     5518.54    161.08 o
  -9   4   6      234.46      138.34     34.24 o
  -8   4   6     1955.55     1964.29     61.12 o
  -7   4   6      764.91      771.93     36.94 o
  -6   4   6     2245.29     2559.11     68.70 o
  -5   4   6      329.06      449.97     31.38 o
  -4   4   6     4300.63     3955.91     93.82 o
  -3   4   6     1045.90     1123.26     38.18 o
  -2   4   6    11150.99     9561.53    201.52 o
  -1   4   6     1004.48      840.64     33.40 o
   0   4   6     3931.27     3822.47    104.45 o
   1   4   6      896.24     1006.49     41.16 o
   2   4   6        3.64       50.99     23.88 o
   3   4   6      126.28      142.69     27.41 o
   4   4   6       26.60       64.16     39.91 o
   5   4   6       24.90      250.81     36.22 o
   6   4   6    10249.01    10120.71    241.86 o
   7   4   6       66.02       99.20     35.58 o
   8   4   6     4080.99     4169.09    130.33 o
   9   4   6       32.27       44.22     44.65 o
  10   4   6      819.54      901.98     73.26 o
  11   4   6        1.13       78.86     77.82 o
  12   4   6        0.02      -12.67     85.41 o
  13   4   6       72.29      283.41     81.47 o
 -17   5   6       39.44       20.59     89.52 o
 -16   5   6       45.51      230.46     84.21 o
 -15   5   6       45.69       72.32     78.47 o
 -14   5   6       13.13       26.16     72.38 o
 -13   5   6     2728.12     2666.97    140.73 o
 -12   5   6      199.17      177.28     60.99 o
 -11   5   6     3662.67     3736.71    131.28 o
 -10   5   6      104.85      112.33     43.25 o
  -9   5   6     5721.64     6399.49    178.89 o
  -8   5   6       27.53       27.57     30.58 o
  -7   5   6       44.18       94.41     26.04 o
  -6   5   6      392.45      472.83     30.33 o
  -5   5   6     2121.25     2061.95     60.36 o
  -4   5   6     1336.60     1455.16     47.66 o
  -3   5   6    12853.64    12352.59    258.38 o
  -2   5   6       38.82       34.39     20.03 o
  -1   5   6     7793.56     7332.92    168.85 o
   0   5   6        3.90      -18.25     22.08 o
   1   5   6     4728.89     4479.34    128.31 o
   2   5   6        5.40      -24.17     24.17 o
   3   5   6        1.87      -11.61     27.74 o
   4   5   6       36.84      152.75     33.61 o
   5   5   6      810.79      907.90     54.49 o
   6   5   6      598.56      571.06     47.27 o
   7   5   6     3035.76     3472.08    112.92 o
   8   5   6      777.00      819.29     58.14 o
   9   5   6     2289.06     2288.97    108.55 o
  10   5   6       47.57       54.43     51.04 o
  11   5   6      201.81      132.50     63.57 o
  12   5   6        7.97      -10.77     72.60 o
  13   5   6      237.65      184.69     78.95 o
 -17   6   6       37.18      140.49     94.42 o
 -16   6   6      142.79        9.03     81.74 o
 -15   6   6      238.96      153.97     82.87 o
 -14   6   6     3221.59     3235.42    159.07 o
 -13   6   6       17.40       31.64     69.40 o
 -12   6   6     3808.58     3934.00    147.24 o
 -11   6   6        8.85      -49.72     49.72 o
 -10   6   6     8038.34     8097.67    231.82 o
  -9   6   6      305.80      264.61     45.71 o
  -8   6   6     2456.81     2628.99     86.78 o
  -7   6   6      857.56      994.27     44.37 o
  -6   6   6       65.08        7.11     25.92 o
  -5   6   6       63.80      109.71     24.56 o
  -4   6   6     6760.84     6321.41    145.10 o
  -3   6   6      158.88      164.62     23.22 o
  -2   6   6     5929.50     5184.55    115.82 o
  -1   6   6      122.10       65.65     21.88 o
   0   6   6     8926.23     8489.86    213.12 o
   1   6   6        7.37        6.60     26.81 o
   2   6   6     1433.24     1416.35     55.03 o
   3   6   6      571.42      525.99     40.40 o
   4   6   6     1305.73     1279.53     62.67 o
   5   6   6       68.68       62.46     34.36 o
   6   6   6     2040.83     2269.84     85.35 o
   7   6   6      225.49       98.43     42.07 o
   8   6   6     4345.09     4409.05    152.80 o
   9   6   6      113.62      133.95     51.45 o
  10   6   6     1732.27     1760.15     96.89 o
  11   6   6       34.60       86.62     64.47 o
  12   6   6        0.01      -54.74     65.46 o
  13   6   6       25.03      316.06     83.15 o
 -17   7   6      265.36       41.20    100.08 o
 -16   7   6       10.61       35.28     89.72 o
 -15   7   6        1.43      -46.93     78.35 o
 -14   7   6       15.98       42.14     75.02 o
 -13   7   6     2117.75     2032.40    122.19 o
 -12   7   6      219.62      174.83     61.09 o
 -11   7   6     1692.70     1759.68     92.04 o
 -10   7   6       16.92      -29.32     46.25 o
  -9   7   6     6931.85     7257.17    209.14 o
  -8   7   6      257.46      181.62     42.86 o
  -7   7   6       52.69      146.28     34.65 o
  -6   7   6      115.97       90.46     28.96 o
  -5   7   6     1581.34     1530.13     54.06 o
  -4   7   6       32.31       29.59     24.24 o
  -3   7   6     3708.00     3412.58     82.90 o
  -2   7   6       47.82       60.00     23.09 o
  -1   7   6     5714.68     5472.08    130.91 o
   0   7   6       80.02        0.35     25.23 o
   1   7   6     3617.86     3762.02    105.99 o
   2   7   6       56.65       33.61     31.52 o
   3   7   6      753.17      686.59     49.58 o
   4   7   6      525.93      533.90     44.45 o
   5   7   6     1616.81     1650.48     66.66 o
   6   7   6      331.18      324.67     43.47 o
   7   7   6     1896.55     2136.88     86.39 o
   8   7   6      144.25      293.82     65.67 o
   9   7   6     3137.90     2956.70    132.36 o
  10   7   6      180.89      265.93     59.17 o
  11   7   6      427.02      252.45     63.61 o
  12   7   6       39.85       52.66     69.39 o
  13   7   6      357.90      133.42     79.99 o
 -16   8   6       39.66      -37.18     86.32 o
 -15   8   6       64.12      -71.90     79.86 o
 -14   8   6      714.42      498.18     89.36 o
 -13   8   6      177.23      188.35     77.13 o
 -12   8   6     1984.85     1870.11     99.36 o
 -11   8   6       89.60       50.66     56.56 o
 -10   8   6     4066.60     3980.65    134.52 o
  -9   8   6      443.46      389.36     53.60 o
  -8   8   6      415.12      382.75     49.65 o
  -7   8   6      470.81      442.45     42.99 o
  -6   8   6      784.14      614.39     42.28 o
  -5   8   6      408.84      375.05     34.03 o
  -4   8   6     5361.35     5490.72    129.84 o
  -3   8   6      241.81      232.08     26.78 o
  -2   8   6     5169.06     4863.72    119.83 o
  -1   8   6        2.32      -22.75     22.75 o
   0   8   6     5776.49     5594.34    149.17 o
   1   8   6        1.43       17.02     27.51 o
   2   8   6      207.47      178.72     43.63 o
   3   8   6      862.47      648.24     57.40 o
   4   8   6       12.70      122.56     44.36 o
   5   8   6      969.77      903.51     53.19 o
   6   8   6     1875.30     2138.23     80.09 o
   7   8   6       27.32      272.97     52.22 o
   8   8   6     2605.77     2686.08    135.16 o
   9   8   6       16.49      131.01     63.75 o
  10   8   6     1264.83     1088.72    118.12 o
  11   8   6      428.90      298.26     64.89 o
  12   8   6        2.70      -15.08     77.68 o
 -16   9   6        0.06      -87.41     87.41 o
 -15   9   6        9.89      -78.88     81.84 o
 -14   9   6       27.44      -71.93     98.92 o
 -13   9   6     2024.36     2145.85    126.89 o
 -12   9   6      212.72      344.75     67.34 o
 -11   9   6      986.69     1061.81     78.71 o
 -10   9   6      273.14      241.37     54.54 o
  -9   9   6     1144.54     1128.41     67.51 o
  -8   9   6      180.46       72.19     44.29 o
  -7   9   6      226.82      232.94     48.83 o
  -6   9   6      146.70      144.74     39.18 o
  -5   9   6     1284.70     1011.31     48.93 o
  -4   9   6       17.74      -28.89     28.89 o
  -3   9   6     3846.24     3359.94     90.47 o
  -2   9   6       14.01      -18.71     24.54 o
  -1   9   6     5102.77     4733.76    112.99 o
   0   9   6        0.61      -25.22     25.73 o
   1   9   6      679.35      572.12     37.58 o
   2   9   6       74.31       33.78     35.50 o
   3   9   6       53.90       87.30     52.72 o
   4   9   6       34.79        7.91     37.19 o
   5   9   6     1356.90     1607.63    100.38 o
   6   9   6      284.93      339.66     52.69 o
   7   9   6     2952.45     3261.40    140.74 o
   8   9   6        0.48       48.53     58.91 o
   9   9   6     1276.43     1041.65     91.76 o
  10   9   6      101.55      157.58     72.70 o
  11   9   6      105.68       67.15     57.99 o
  12   9   6       75.69      104.43     93.26 o
 -16  10   6        6.83      -48.11     96.10 o
 -15  10   6       63.00       28.95     87.96 o
 -14  10   6       79.04      -57.76     81.18 o
 -13  10   6       88.19       57.75     69.88 o
 -12  10   6     1296.16     1269.72     87.15 o
 -11  10   6        6.49      -56.23     56.23 o
 -10  10   6     1602.91     1580.19     82.07 o
  -9  10   6       59.89       17.61     48.82 o
  -8  10   6       89.05       47.76     45.76 o
  -7  10   6      537.45      493.06     47.00 o
  -6  10   6        8.80      -35.96     35.96 o
  -5  10   6      112.47       91.81     36.76 o
  -4  10   6     2253.44     1932.78     79.27 o
  -3  10   6       60.27        8.14     38.38 o
  -2  10   6     2281.32     2161.48     78.65 o
  -1  10   6        7.20       32.60     27.06 o
   0  10   6     1731.14     1401.34     56.67 o
   1  10   6        6.74       -3.18     31.20 o
   2  10   6        9.56        3.80     38.02 o
   3  10   6      139.71      114.65     45.17 o
   4  10   6        7.05       22.24     89.89 o
   5  10   6      739.35      720.84     54.51 o
   6  10   6     2331.61     2577.17     97.15 o
   7  10   6       18.76       27.78     57.30 o
   8  10   6     1529.39     1670.82    153.73 o
   9  10   6        0.06       25.80     66.10 o
  10  10   6      570.02      406.22    112.93 o
  11  10   6      259.14      287.50     71.54 o
  12  10   6        0.92      -89.40     89.40 o
 -15  11   6       26.84      -95.23     95.23 o
 -14  11   6      111.87       97.37     94.49 o
 -13  11   6      755.45      619.20    105.65 o
 -12  11   6       14.46       54.90     64.06 o
 -11  11   6     1252.09     1324.44     86.51 o
 -10  11   6      134.01       62.56     54.48 o
  -9  11   6     1118.47     1135.29     78.35 o
  -8  11   6      278.29      246.55     48.93 o
  -7  11   6        2.91       15.68     43.93 o
  -6  11   6      166.19      160.34     41.43 o
  -5  11   6      479.55      350.66     42.48 o
  -4  11   6      373.46      399.23     42.32 o
  -3  11   6     3468.88     3455.25    104.57 o
  -2  11   6      433.32      421.76     43.72 o
  -1  11   6     2792.83     2552.39     94.48 o
   0  11   6      312.32      280.62     35.34 o
   1  11   6     1988.38     1895.89     91.24 o
   2  11   6       12.05      -39.97     39.97 o
   3  11   6       74.47      -43.85     43.85 o
   4  11   6      107.57      -23.06     46.60 o
   5  11   6     1451.90     1642.62    111.12 o
   6  11   6        7.20      -29.58     50.61 o
   7  11   6     1442.59     1622.73     97.74 o
   8  11   6       10.51       30.87     69.78 o
   9  11   6      930.82     1003.38    181.42 o
  10  11   6       63.15       24.07    103.54 o
  11  11   6       58.45       14.41    139.12 o
 -15  12   6       62.45       75.11     99.53 o
 -14  12   6      292.21      269.74    100.13 o
 -13  12   6        9.15      -75.79     75.79 o
 -12  12   6      863.99      911.27     89.97 o
 -11  12   6        4.64      -56.51     66.97 o
 -10  12   6     1937.79     2035.44    101.94 o
  -9  12   6      409.77      492.22     65.76 o
  -8  12   6       29.29      113.94     95.49 o
  -7  12   6      108.27      195.30     53.47 o
  -6  12   6       79.25      -37.17     45.49 o
  -5  12   6        0.84      -43.15     43.15 o
  -4  12   6      944.49      918.04     58.74 o
  -3  12   6       21.84      -45.31     45.31 o
  -2  12   6     1650.70     1700.97     86.42 o
  -1  12   6      606.90      543.81     57.24 o
   0  12   6     1965.66     1681.91     90.78 o
   1  12   6      588.88      600.61     84.41 o
   2  12   6        5.88       22.50     53.99 o
   3  12   6      874.97      800.82     82.56 o
   4  12   6     1071.23     1179.19    135.66 o
   5  12   6      123.79       19.92     62.11 o
   6  12   6      756.26      870.92    146.12 o
   7  12   6        3.34      145.09     81.96 o
   8  12   6     1224.25     1307.01    232.12 o
   9  12   6       43.17       20.95     93.95 o
  10  12   6      448.41      249.90    119.33 o
  11  12   6        0.38      -38.62    153.64 o
 -14  13   6       32.94     -113.34    113.34 o
 -13  13   6      361.15      200.57    124.23 o
 -12  13   6        0.33       30.51     81.20 o
 -11  13   6     1459.20     1405.24    144.61 o
 -10  13   6        0.23       -8.31     70.21 o
  -9  13   6      959.27     1155.85    149.81 o
  -8  13   6      318.25      283.43     69.23 o
  -7  13   6      209.80      244.57     74.82 o
  -6  13   6        5.01      -46.31     50.68 o
  -5  13   6      397.81      456.58     59.18 o
  -4  13   6       75.57      -50.67     50.67 o
  -3  13   6     3278.38     3229.09    232.17 o
  -2  13   6      113.02       69.07     48.05 o
  -1  13   6     2207.27     2328.59     97.35 o
   0  13   6      540.05      571.16     64.34 o
   1  13   6      826.44      747.48    100.84 o
   2  13   6      160.66      213.79     67.38 o
   3  13   6        2.76      -42.40    117.95 o
   4  13   6       71.71      -74.17     74.17 o
   5  13   6      406.94      430.39     90.29 o
   6  13   6        5.73      -70.49     87.50 o
   7  13   6     1442.35     1230.21    135.74 o
   8  13   6        2.28      -54.21     95.59 o
   9  13   6      633.74      435.91    144.16 o
  10  13   6       11.24      -30.66    150.33 o
 -14  14   6      311.00      343.36    127.64 o
 -13  14   6       17.41      -36.27     94.14 o
 -12  14   6     1192.49     1360.74    122.10 o
 -11  14   6        1.77       38.34     83.56 o
 -10  14   6     1288.53     1440.57    150.96 o
  -9  14   6       34.69      -62.92     62.92 o
  -8  14   6        9.21      -11.73     62.63 o
  -7  14   6       60.20      -33.57     62.23 o
  -6  14   6      169.45       58.06     95.37 o
  -5  14   6        0.68      117.33     57.77 o
  -4  14   6     1045.02     1050.88     77.10 o
  -3  14   6       18.86      -52.39     52.39 o
  -2  14   6     2669.08     3040.95    130.03 o
  -1  14   6      126.61      122.38     50.74 o
   0  14   6     1207.36     1241.36     89.58 o
   1  14   6      321.08      343.50    110.09 o
   2  14   6       31.58      -41.04     69.93 o
   3  14   6      274.22      216.80     84.56 o
   4  14   6       85.64      122.74     90.12 o
   5  14   6        0.65       25.64    110.11 o
   6  14   6      984.80     1006.38    278.16 o
   7  14   6        3.06      -55.88     97.07 o
   8  14   6      642.49      422.85    114.88 o
   9  14   6       70.37       61.73    105.01 o
  10  14   6       92.41       18.79    131.06 o
 -13  15   6      483.54      518.88    107.86 o
 -12  15   6       16.92      -48.33     90.24 o
 -11  15   6     1133.44     1421.40    165.09 o
 -10  15   6        0.76       -6.34     74.33 o
  -9  15   6      434.66      415.95     76.22 o
  -8  15   6        8.42      -65.92     65.92 o
  -7  15   6       22.43      -14.75     66.32 o
  -6  15   6      100.64      -44.77     62.81 o
  -5  15   6      697.01      505.01     71.95 o
  -4  15   6        8.73      -37.38     60.97 o
  -3  15   6     1449.32     1666.55     89.70 o
  -2  15   6      107.63       49.22     52.65 o
  -1  15   6      832.99      851.38     66.92 o
   0  15   6      188.87      271.41     84.31 o
   1  15   6      403.52      312.10     75.47 o
   2  15   6      157.67       48.31     57.37 o
   3  15   6       26.20      -79.48     79.79 o
   4  15   6      120.33      -89.77     89.77 o
   5  15   6      414.07      173.48    121.61 o
   6  15   6        0.00      -53.25    108.76 o
   7  15   6      601.28      239.69    131.98 o
   8  15   6       21.97      116.03    132.59 o
   9  15   6      289.05      299.94    261.03 o
 -12  16   6      874.53      946.50    111.57 o
 -11  16   6        0.83      -72.69     81.51 o
 -10  16   6      706.74      850.67     91.16 o
  -9  16   6       11.30      -70.53     70.53 o
  -8  16   6      123.55      282.62     75.39 o
  -7  16   6      140.89      241.15     72.31 o
  -6  16   6      114.31      -10.47     78.40 o
  -5  16   6       34.33      -63.27     63.27 o
  -4  16   6      784.36      867.31    102.74 o
  -3  16   6       48.23      -54.90     54.90 o
  -2  16   6      935.75      997.48     94.20 o
  -1  16   6        4.49      -21.03     53.89 o
   0  16   6      994.43      980.34    131.99 o
   1  16   6      245.87       65.03     61.48 o
   2  16   6       17.46      -59.97     59.97 o
   3  16   6       46.96      -26.48     57.28 o
   4  16   6       80.16       62.63    124.05 o
   5  16   6        7.61      116.76    122.70 o
   6  16   6      475.67      324.97    137.52 o
   7  16   6        1.13       -8.77    128.92 o
   8  16   6      231.67      141.59    137.32 o
 -11  17   6      793.80      823.69    108.47 o
 -10  17   6        0.34      -36.60     85.69 o
  -9  17   6      223.92      277.74     80.96 o
  -8  17   6       47.67       80.14     83.30 o
  -7  17   6       86.96       97.30     80.56 o
  -6  17   6        1.78      -65.47     65.47 o
  -5  17   6      111.22      -61.56     61.56 o
  -4  17   6       24.69      -44.15     60.56 o
  -3  17   6      867.78     1055.48     80.18 o
  -2  17   6       35.67       29.70     58.04 o
  -1  17   6      635.55      642.07     75.75 o
   0  17   6      231.85      244.39     68.25 o
   1  17   6      165.86       62.78     81.52 o
   2  17   6      105.68      116.24     67.96 o
   3  17   6       27.16        7.99     62.58 o
   4  17   6        6.91      -99.78     99.78 o
   5  17   6      288.99      116.09    128.30 o
   6  17   6       34.21       15.91    131.71 o
   7  17   6      458.75      600.98    407.54 o
 -10  18   6      466.74      618.31    185.52 o
  -9  18   6        2.98      -11.76     88.60 o
  -8  18   6      161.20      432.94     95.18 o
  -7  18   6       86.18       75.69     74.99 o
  -6  18   6       74.89      -12.41     72.31 o
  -5  18   6       25.33      -20.78     68.71 o
  -4  18   6      408.91      459.07     83.11 o
  -3  18   6        3.46       14.22     62.62 o
  -2  18   6      733.50      783.20     98.81 o
  -1  18   6       47.83       33.55     72.27 o
   0  18   6      421.59      454.62     79.72 o
   1  18   6       49.88       11.48     89.60 o
   2  18   6        8.05      -68.10     68.10 o
   3  18   6       41.77      106.75     69.82 o
   4  18   6       66.90       38.83     82.66 o
   5  18   6        4.89      -33.77     71.29 o
   6  18   6      246.39      185.60    304.54 o
  -9  19   6      210.89      151.55     90.98 o
  -8  19   6       19.41      -79.25     79.25 o
  -7  19   6        0.61       29.37     79.33 o
  -6  19   6       22.52      -14.47     73.41 o
  -5  19   6       89.64      101.06     75.22 o
  -4  19   6        4.77      -23.70     66.25 o
  -3  19   6      497.92      662.37     82.69 o
  -2  19   6       46.17      -19.54     75.89 o
  -1  19   6      549.50      559.75     88.49 o
   0  19   6       18.28      -48.64     84.39 o
   1  19   6       91.67       17.38    100.41 o
   2  19   6       25.77        8.54     79.98 o
   3  19   6       32.72      -22.22     74.30 o
   4  19   6        5.88      -76.14     76.14 o
   5  19   6      154.34       13.22     78.98 o
  -8  20   6       83.82       35.33     88.02 o
  -7  20   6       55.44       77.94     84.94 o
  -6  20   6       66.13      -32.24     78.59 o
  -5  20   6       20.65       45.48     77.59 o
  -4  20   6      205.83      199.62     79.29 o
  -3  20   6        0.60      -71.13     71.13 o
  -2  20   6      275.07      218.86     91.06 o
  -1  20   6        4.67       55.88     77.92 o
   0  20   6      204.85      318.80     85.24 o
   1  20   6        7.05      -63.94     72.10 o
   2  20   6        1.91       22.29    108.97 o
   3  20   6       27.32       98.98    112.91 o
   4  20   6      115.56      169.22     90.91 o
  -6  21   6       26.19      -50.26     82.49 o
  -5  21   6      128.30       16.82     80.82 o
  -4  21   6        0.90      -44.17     83.45 o
  -3  21   6      135.56       36.72     83.28 o
  -2  21   6        0.02      -12.28    100.35 o
  -1  21   6      173.66      146.47     84.06 o
   0  21   6       22.29       61.51     81.53 o
   1  21   6       96.69      -14.43     82.18 o
   2  21   6        9.58      -57.98    104.33 o
 -17   0   7     2378.40     2244.64    208.74 o
 -15   0   7        0.04      -62.99    111.94 o
 -13   0   7      863.97      945.59    329.08 o
 -11   0   7     7885.71     7896.40    312.43 o
  -9   0   7     4491.82     4203.66    140.13 o
  -7   0   7     3417.94     3622.78    121.69 o
  -5   0   7     2550.43     2903.15     99.10 o
  -3   0   7     4768.54     4833.14    157.98 o
  -1   0   7     5998.93     5245.97    164.72 o
   1   0   7     1290.51     1233.39     52.39 o
   3   0   7      741.45      793.54     61.95 o
   5   0   7      217.94      413.83     51.67 o
   7   0   7     1182.87     1271.21    139.46 o
   9   0   7     1656.94     1611.82    113.09 o
  11   0   7       28.29      -28.81     86.56 o
  13   0   7        0.77      -94.11     98.39 o
 -17   1   7        3.33      156.30     90.67 o
 -16   1   7      172.42      104.16     85.20 o
 -15   1   7       17.41      184.56     85.05 o
 -14   1   7       48.26       10.29     74.86 o
 -13   1   7      143.23      166.36     63.65 o
 -12   1   7     4097.18     3998.07    159.75 o
 -11   1   7       57.60       82.84     58.07 o
 -10   1   7     7144.06     7453.36    187.38 o
  -9   1   7       70.81       89.42     26.76 o
  -8   1   7     5155.03     5431.32    124.59 o
  -7   1   7     2331.38     2593.40     69.47 o
  -6   1   7     1002.83     1273.14     43.50 o
  -5   1   7     2412.56     2866.64     71.63 o
  -4   1   7      332.29      259.93     24.10 o
  -3   1   7      419.60      411.00     26.19 o
  -2   1   7    12983.32    11685.80    238.04 o
  -1   1   7      816.70      854.32     32.34 o
   0   1   7     3254.21     3129.61     72.27 o
   1   1   7      469.00      571.54     27.55 o
   2   1   7      390.08      425.84     26.40 o
   3   1   7       35.97      191.35     23.67 o
   4   1   7      608.74      581.87     36.25 o
   5   1   7       81.76      390.11     40.04 o
   6   1   7     3589.95     3581.61    113.69 o
   7   1   7       93.62        3.02     32.45 o
   8   1   7     2247.36     2380.56     90.08 o
   9   1   7       22.79       14.58     42.54 o
  10   1   7     1857.35     2180.15    121.00 o
  11   1   7        8.07       68.15     67.96 o
  12   1   7      390.83      397.44     77.73 o
  13   1   7        0.06      126.06     76.34 o
 -17   2   7     1518.68     1566.33    142.13 o
 -16   2   7        5.67       99.09     96.45 o
 -15   2   7       10.90       -2.75     78.54 o
 -14   2   7        1.86       41.65     75.12 o
 -13   2   7      934.26      733.51     79.00 o
 -12   2   7      185.70       27.16     56.39 o
 -11   2   7     5243.36     5335.21    168.83 o
 -10   2   7        2.11      -34.69     34.69 o
  -9   2   7     4296.49     4359.27    109.76 o
  -8   2   7      635.49      744.30     39.22 o
  -7   2   7     4285.37     4794.92    114.70 o
  -6   2   7      126.62      142.26     24.52 o
  -5   2   7     5355.41     6033.17    135.76 o
  -4   2   7     1188.71     1245.34     42.87 o
  -3   2   7     2424.19     2375.55     61.99 o
  -2   2   7     2263.44     2399.16     60.03 o
  -1   2   7    10426.39     8874.03    182.67 o
   0   2   7        5.35        1.33     17.67 o
   1   2   7     5243.60     4925.02    118.66 o
   2   2   7      370.61      420.57     26.15 o
   3   2   7      742.09      699.89     34.92 o
   4   2   7      231.97      217.02     25.79 o
   5   2   7      814.18     1089.90     58.47 o
   6   2   7      384.63      434.99     40.83 o
   7   2   7     1339.26     1430.96     65.36 o
   8   2   7      335.46      431.44     45.94 o
   9   2   7     2647.41     2743.71    107.99 o
  10   2   7       30.63      157.21     58.00 o
  11   2   7      728.15      782.40     85.40 o
  12   2   7       50.58       22.46     66.77 o
  13   2   7       44.53       55.22     71.72 o
 -17   3   7       15.89      265.83    145.28 o
 -16   3   7      304.61      246.01     99.49 o
 -15   3   7       37.24        2.96     89.07 o
 -14   3   7       18.88       46.36     69.44 o
 -13   3   7        1.80      -59.01     59.01 o
 -12   3   7     3016.58     3298.08    142.24 o
 -11   3   7       58.07       12.62     45.43 o
 -10   3   7     4339.35     4756.21    137.95 o
  -9   3   7       40.13      -21.18     31.15 o
  -8   3   7     5090.09     5339.39    132.23 o
  -7   3   7     1277.07     1365.41     48.68 o
  -6   3   7      511.90      611.71     32.58 o
  -5   3   7     2953.56     3203.67     84.51 o
  -4   3   7        1.86      -20.34     20.34 o
  -3   3   7      247.34      200.98     23.62 o
  -2   3   7     8520.13     7808.35    167.66 o
  -1   3   7        3.76      -17.04     17.04 o
   0   3   7     7537.32     6417.02    145.12 o
   1   3   7      323.75      341.64     24.57 o
   2   3   7     1780.26     1683.18     67.36 o
   3   3   7       43.76       30.99     27.59 o
   4   3   7      226.28      331.81     32.66 o
   5   3   7      778.55      934.40     58.03 o
   6   3   7     1349.36     1541.05     66.39 o
   7   3   7       33.05       77.34     43.19 o
   8   3   7     4327.21     4438.39    139.41 o
   9   3   7      102.90       11.12     42.78 o
  10   3   7     1717.62     1586.95    102.39 o
  11   3   7        1.39       54.58     62.74 o
  12   3   7      103.89       86.62     81.40 o
  13   3   7      270.92      335.27    100.07 o
 -17   4   7      880.81      771.22    121.41 o
 -16   4   7      298.54      283.40    100.58 o
 -15   4   7       14.99      -72.28     72.28 o
 -14   4   7       22.37      167.02     73.99 o
 -13   4   7     1919.19     1789.43    113.21 o
 -12   4   7      278.49      326.15     67.03 o
 -11   4   7     3179.52     3283.60    127.19 o
 -10   4   7       61.88       -2.03     41.10 o
  -9   4   7     1665.06     1908.13     73.77 o
  -8   4   7       66.00       36.09     29.32 o
  -7   4   7     4702.69     4837.64    120.68 o
  -6   4   7       18.20        0.55     24.97 o
  -5   4   7     1236.43     1364.81     45.94 o
  -4   4   7      214.83      234.58     26.51 o
  -3   4   7     5917.50     5703.06    127.00 o
  -2   4   7      151.98      129.50     21.50 o
  -1   4   7     8921.97     8118.68    186.58 o
   0   4   7      207.21      205.07     22.42 o
   1   4   7     3822.95     3665.12    111.27 o
   2   4   7       10.85      -24.59     24.59 o
   3   4   7     1423.39     1405.57     61.45 o
   4   4   7        7.00        3.63     30.64 o
   5   4   7     2637.17     2845.36    112.81 o
   6   4   7     1199.31     1169.22     68.25 o
   7   4   7     2501.77     2588.29     92.33 o
   8   4   7       56.78      227.30     41.83 o
   9   4   7     3056.33     3107.49    124.65 o
  10   4   7       82.75       72.74     51.81 o
  11   4   7     1465.55     1185.17     96.85 o
  12   4   7       83.09       13.85     68.78 o
 -17   5   7        4.15       54.61    106.29 o
 -16   5   7      532.09      484.18    130.15 o
 -15   5   7      514.46      312.74     86.69 o
 -14   5   7      117.88       58.05     74.18 o
 -13   5   7        0.03       33.10     69.97 o
 -12   5   7     3954.40     4063.28    174.54 o
 -11   5   7        1.07       13.90     49.87 o
 -10   5   7     3503.87     3777.05    127.62 o
  -9   5   7        0.01      -37.36     37.36 o
  -8   5   7     2213.07     2341.94     79.00 o
  -7   5   7      143.74       95.27     30.40 o
  -6   5   7     1602.91     1629.37     55.20 o
  -5   5   7       57.52      124.44     26.47 o
  -4   5   7      649.42      554.00     30.52 o
  -3   5   7      824.09      759.19     33.35 o
  -2   5   7     7653.91     7206.26    161.79 o
  -1   5   7      413.33      328.41     25.77 o
   0   5   7     1813.31     1609.56     56.87 o
   1   5   7      208.05      201.13     32.03 o
   2   5   7     3556.01     3431.49    107.11 o
   3   5   7        2.48        7.30     29.59 o
   4   5   7       28.06      -21.20     32.25 o
   5   5   7      675.60     1093.20     60.29 o
   6   5   7     1979.33     2127.76     88.79 o
   7   5   7      126.13       93.34     37.76 o
   8   5   7     4097.97     4082.21    138.98 o
   9   5   7        0.33       85.99     49.98 o
  10   5   7     1879.99     1677.47    100.18 o
  11   5   7        3.04       71.30     82.51 o
  12   5   7      245.73      249.47     76.81 o
 -17   6   7     1011.37      867.01    126.24 o
 -16   6   7       73.74      122.75     87.89 o
 -15   6   7      179.30      162.96     85.95 o
 -14   6   7       64.37      310.23     81.41 o
 -13   6   7      750.46      809.45     90.41 o
 -12   6   7      238.95      177.12     61.04 o
 -11   6   7     2096.92     2106.79     94.20 o
 -10   6   7      294.88      397.32     54.33 o
  -9   6   7     3546.72     3753.56    125.91 o
  -8   6   7        1.69       13.13     35.79 o
  -7   6   7      900.81      828.77     53.34 o
  -6   6   7        4.41      -28.00     28.00 o
  -5   6   7     1219.61     1125.46     46.76 o
  -4   6   7       15.20       -8.57     22.51 o
  -3   6   7     1381.86     1168.79     40.92 o
  -2   6   7       41.34        3.00     22.16 o
  -1   6   7     8216.92     7204.48    168.03 o
   0   6   7      159.27      123.84     27.67 o
   1   6   7     6453.22     6176.61    183.11 o
   2   6   7       57.69      123.47     32.28 o
   3   6   7      141.17      150.41     34.86 o
   4   6   7      108.33      163.28     37.70 o
   5   6   7     1738.23     1732.49     69.85 o
   6   6   7      353.33      591.83     67.23 o
   7   6   7      659.13      893.48     62.88 o
   8   6   7       99.62      158.23     44.54 o
   9   6   7     2930.72     2947.14    129.56 o
  10   6   7       20.01       60.63     54.30 o
  11   6   7      865.88      676.95    117.37 o
  12   6   7       26.48      -19.11     77.68 o
 -17   7   7       26.64       64.03    108.48 o
 -16   7   7       57.08       57.75     86.61 o
 -15   7   7      422.50      372.86     89.46 o
 -14   7   7      525.79      235.99     85.14 o
 -13   7   7        2.44       24.22     76.09 o
 -12   7   7     1749.62     1592.12     91.91 o
 -11   7   7      122.66      151.69     53.57 o
 -10   7   7     5065.32     5254.20    164.29 o
  -9   7   7      967.65      935.53     63.27 o
  -8   7   7     2382.56     2420.59     92.85 o
  -7   7   7      432.55      407.73     40.46 o
  -6   7   7       38.34      -12.37     30.01 o
  -5   7   7      274.36      310.67     33.56 o
  -4   7   7     1250.72     1216.14     45.85 o
  -3   7   7       40.76       13.49     23.72 o
  -2   7   7     2452.81     2097.11     62.86 o
  -1   7   7       60.01       35.87     24.86 o
   0   7   7     7104.31     6366.47    159.44 o
   1   7   7        8.80       12.86     34.22 o
   2   7   7     2696.20     2515.73     91.89 o
   3   7   7      500.43      476.71     44.72 o
   4   7   7      355.33      368.60     44.92 o
   5   7   7        0.84      112.59     38.21 o
   6   7   7      716.97      946.29     60.20 o
   7   7   7       11.04       15.88     47.15 o
   8   7   7     2756.49     2979.97    127.54 o
   9   7   7       41.23      -15.50     50.01 o
  10   7   7     2290.18     2224.03    164.52 o
  11   7   7       25.82      -39.53     64.91 o
  12   7   7      533.13      350.29     82.04 o
 -16   8   7      145.55      -19.53     86.52 o
 -15   8   7       39.73      -61.83     81.58 o
 -14   8   7      167.79       43.77     79.03 o
 -13   8   7      557.33      565.42     87.46 o
 -12   8   7      252.56      246.01     65.24 o
 -11   8   7     1744.45     1785.06     89.40 o
 -10   8   7      239.12      234.27     53.42 o
  -9   8   7     1507.58     1646.35     82.08 o
  -8   8   7       36.12      -39.62     42.01 o
  -7   8   7     1413.10     1416.19     64.27 o
  -6   8   7       39.29       39.93     34.82 o
  -5   8   7      588.24      527.69     45.97 o
  -4   8   7        3.27      -28.00     28.00 o
  -3   8   7     1313.21     1063.27     43.00 o
  -2   8   7       28.74      -25.89     25.89 o
  -1   8   7     5025.77     4340.65    139.04 o
   0   8   7      123.25      113.63     34.26 o
   1   8   7     4445.08     4178.43    127.08 o
   2   8   7      354.67      365.29     44.37 o
   3   8   7     1336.84     1216.49     64.44 o
   4   8   7      462.85      462.83     48.84 o
   5   8   7      144.92      223.57     42.34 o
   6   8   7      153.94       66.91     41.42 o
   7   8   7      692.82      713.89     67.66 o
   8   8   7        1.25       91.12     66.78 o
   9   8   7     1706.68     1846.33    132.03 o
  10   8   7      173.42      198.66     57.62 o
  11   8   7      388.02      317.51     75.16 o
  12   8   7      260.77      355.58     82.36 o
 -16   9   7       71.59      119.40     94.16 o
 -15   9   7      117.33      218.08     89.48 o
 -14   9   7      313.23      200.87     85.98 o
 -13   9   7      182.61       93.86     76.75 o
 -12   9   7     1908.22     1682.78     95.93 o
 -11   9   7      123.15      130.39     56.58 o
 -10   9   7     1903.03     1811.10     91.53 o
  -9   9   7     1042.17      951.60     66.47 o
  -8   9   7     1689.41     1586.13     75.65 o
  -7   9   7        3.89      -44.75     44.75 o
  -6   9   7      413.03      344.34     41.49 o
  -5   9   7       35.44       49.08     34.12 o
  -4   9   7      595.98      507.14     38.51 o
  -3   9   7      434.57      285.68     31.52 o
  -2   9   7     2279.29     1987.31    102.92 o
  -1   9   7        8.84      -26.20     27.19 o
   0   9   7     2939.02     2757.25     92.91 o
   1   9   7       32.42      -31.95     35.54 o
   2   9   7     2295.73     2134.22     86.25 o
   3   9   7     1820.83     1942.76     91.12 o
   4   9   7      216.96      129.03     43.21 o
   5   9   7      142.32       44.95     43.98 o
   6   9   7      603.46      821.17     66.02 o
   7   9   7       13.75       44.09     51.47 o
   8   9   7     1887.56     2137.28    147.50 o
   9   9   7       32.28      101.43     75.01 o
  10   9   7      651.03      650.12     82.41 o
  11   9   7       57.27      -23.05     58.87 o
 -16  10   7        4.02      -32.03     94.19 o
 -15  10   7      239.10       94.02     91.22 o
 -14  10   7       49.63     -101.50    101.50 o
 -13  10   7      651.61      591.29     78.31 o
 -12  10   7       44.40      -43.94     63.74 o
 -11  10   7     1842.06     1785.87     91.83 o
 -10  10   7        0.52      -50.08     50.08 o
  -9  10   7     1010.45      875.85     80.54 o
  -8  10   7       28.13      -41.72     46.70 o
  -7  10   7     1062.69      935.14     62.50 o
  -6  10   7      276.07      200.97     42.81 o
  -5  10   7        7.91      -16.41     37.36 o
  -4  10   7      261.89      271.71     41.73 o
  -3  10   7     1345.23     1164.28     61.96 o
  -2  10   7       66.87       43.09     32.21 o
  -1  10   7     2221.76     1993.26     67.39 o
   0  10   7        6.09        0.55     34.50 o
   1  10   7     1041.79      808.87     53.18 o
   2  10   7     1067.03     1032.52     62.21 o
   3  10   7     2408.21     2096.09     89.07 o
   4  10   7        0.72      -40.51     40.51 o
   5  10   7      121.25      156.82     57.81 o
   6  10   7       24.12      -42.51     42.51 o
   7  10   7      697.76      842.79    109.73 o
   8  10   7       47.80      -61.62     61.62 o
   9  10   7     1551.35     1518.29    176.94 o
  10  10   7      218.97       99.51     91.23 o
  11  10   7      155.06      140.83     87.09 o
 -15  11   7      156.93      188.56    101.84 o
 -14  11   7       43.37       37.67     93.81 o
 -13  11   7       85.56       34.05     74.16 o
 -12  11   7     1274.57     1246.11    106.02 o
 -11  11   7       12.10      -56.40     56.40 o
 -10  11   7     1900.27     2087.74    102.66 o
  -9  11   7        4.25      -50.36     50.36 o
  -8  11   7      979.14     1035.10     66.94 o
  -7  11   7      239.43      258.06     48.90 o
  -6  11   7       27.12      122.77     43.57 o
  -5  11   7     1649.82     1574.22     68.23 o
  -4  11   7      324.02      246.38     54.23 o
  -3  11   7      707.23      681.05     45.50 o
  -2  11   7     1456.88     1417.82     91.68 o
  -1  11   7       23.69       25.19     34.70 o
   0  11   7     1667.61     1483.71     90.42 o
   1  11   7      163.58       -9.84     41.66 o
   2  11   7     1520.99     1406.11     73.10 o
   3  11   7     1593.06     1491.75     72.41 o
   4  11   7       17.32      -11.39     43.44 o
   5  11   7       17.21      -42.77     42.82 o
   6  11   7      224.91      174.85     54.42 o
   7  11   7       70.47       23.20     60.72 o
   8  11   7      661.19      643.42     81.53 o
   9  11   7       78.79      183.63     82.33 o
  10  11   7      498.90      292.38    106.73 o
  11  11   7        1.38      -66.18    104.28 o
 -15  12   7       11.99      -65.28    122.17 o
 -14  12   7      170.66      119.26     99.78 o
 -13  12   7      307.29      235.29     80.69 o
 -12  12   7        2.61      -71.05     71.05 o
 -11  12   7     1648.66     1578.53     96.02 o
 -10  12   7       11.42      -61.10     61.10 o
  -9  12   7     2546.83     2576.11    114.24 o
  -8  12   7      133.93      118.57     59.44 o
  -7  12   7      247.53      221.12     60.29 o
  -6  12   7      755.34      741.25     64.15 o
  -5  12   7      254.32      207.55     49.86 o
  -4  12   7     1389.17     1640.47     94.70 o
  -3  12   7      620.71      694.30     59.71 o
  -2  12   7       12.82       25.04     45.96 o
  -1  12   7     2472.43     2611.93     97.05 o
   0  12   7        1.86       32.40     50.80 o
   1  12   7     1536.16     1571.56    134.39 o
   2  12   7      504.83      514.27     67.03 o
   3  12   7      265.74      219.18     65.14 o
   4  12   7       14.32      -59.56     59.56 o
   5  12   7       75.09      -20.87     65.58 o
   6  12   7        1.94      -70.83     70.83 o
   7  12   7      318.32      165.74     86.95 o
   8  12   7       22.39       61.17     90.17 o
   9  12   7     1315.80      882.78    186.18 o
  10  12   7        0.95       77.03    120.00 o
 -14  13   7       24.85       -3.77    114.67 o
 -13  13   7       18.81       -5.54     87.89 o
 -12  13   7      997.42     1057.62    106.88 o
 -11  13   7       24.48       56.86     82.83 o
 -10  13   7     1734.93     1833.50    166.63 o
  -9  13   7       38.82       99.82     69.70 o
  -8  13   7      721.50      696.91     96.75 o
  -7  13   7      728.29      747.68     92.37 o
  -6  13   7       75.85      172.99     58.34 o
  -5  13   7      782.51      697.22     67.50 o
  -4  13   7     1284.31     1189.68     74.71 o
  -3  13   7       82.14       99.23     58.69 o
  -2  13   7     1592.68     1288.08    131.90 o
  -1  13   7        0.35       -7.13     49.88 o
   0  13   7     1794.41     1786.34     99.05 o
   1  13   7       98.41       45.64     68.11 o
   2  13   7      367.43      268.18     74.41 o
   3  13   7      639.47      597.61     83.56 o
   4  13   7        0.54      -68.89     68.89 o
   5  13   7        6.62      -94.27     94.27 o
   6  13   7      552.68      408.50    107.78 o
   7  13   7        0.09      -57.58     96.84 o
   8  13   7      752.41      747.77    326.06 o
   9  13   7       30.65      143.75    245.60 o
  10  13   7      244.45      -44.33    119.42 o
 -14  14   7       94.39      -83.46    120.62 o
 -13  14   7      192.37       91.63     95.95 o
 -12  14   7       16.07       90.71     86.55 o
 -11  14   7     1479.24     1372.66    113.18 o
 -10  14   7       76.06      -17.17     71.95 o
  -9  14   7      967.16     1067.88    123.07 o
  -8  14   7      190.28      246.54     69.28 o
  -7  14   7      576.48      636.86    116.65 o
  -6  14   7      255.44      200.58     69.30 o
  -5  14   7      202.57      167.80     78.47 o
  -4  14   7      455.90      355.64     61.16 o
  -3  14   7     1420.83     1630.10     98.97 o
  -2  14   7       43.76      -31.43     62.79 o
  -1  14   7     2227.19     2393.71    194.19 o
   0  14   7        8.57       21.46     56.22 o
   1  14   7     1361.77     1370.52    122.50 o
   2  14   7       33.62       74.56     80.96 o
   3  14   7      213.38      148.74     86.01 o
   4  14   7      121.33      -44.68    115.73 o
   5  14   7      104.19      120.64    107.09 o
   6  14   7        4.61      -89.22     93.68 o
   7  14   7      603.84      471.30    150.81 o
   8  14   7       10.77      -51.05    105.18 o
   9  14   7      450.14      368.04    134.39 o
 -13  15   7       13.88      -60.80     93.77 o
 -12  15   7      498.73      449.62    102.24 o
 -11  15   7       20.21      -81.60     81.60 o
 -10  15   7     1080.75     1240.75    152.80 o
  -9  15   7       18.58       26.41     71.74 o
  -8  15   7     1125.59     1141.82    176.14 o
  -7  15   7      194.51      185.02     70.64 o
  -6  15   7        0.18      -64.78     64.78 o
  -5  15   7       90.26       20.99     59.96 o
  -4  15   7      417.89      231.46     65.19 o
  -3  15   7       95.61       50.20     58.89 o
  -2  15   7     1140.98     1259.67    131.96 o
  -1  15   7        0.01       34.35     62.14 o
   0  15   7     1556.48     1725.75    190.66 o
   1  15   7      101.38        2.44     84.26 o
   2  15   7      223.21       90.03    159.93 o
   3  15   7      147.48      171.76    115.43 o
   4  15   7        1.63      -80.30     80.30 o
   5  15   7        1.67      -43.48    124.21 o
   6  15   7      525.72      509.34    166.32 o
   7  15   7        1.29       -0.96    212.01 o
   8  15   7      610.38      385.28    150.10 o
 -12  16   7       32.33      -59.84    124.86 o
 -11  16   7      632.65      619.94    100.85 o
 -10  16   7       88.87      103.37     79.50 o
  -9  16   7      638.29      705.88     88.38 o
  -8  16   7      195.57      142.12     74.87 o
  -7  16   7      251.92      170.42    110.63 o
  -6  16   7       52.47      -51.75     70.68 o
  -5  16   7       24.23      -65.62     65.62 o
  -4  16   7       14.35      -69.34     84.92 o
  -3  16   7      652.72      584.82    123.73 o
  -2  16   7       22.46      -20.00     66.48 o
  -1  16   7     1517.41     1580.42    153.30 o
   0  16   7       41.08      -61.69     61.69 o
   1  16   7      685.50      696.06     93.75 o
   2  16   7        8.68      -99.35     99.35 o
   3  16   7       43.67       70.43     91.43 o
   4  16   7        5.05      -84.78     84.78 o
   5  16   7      258.74      220.97    156.44 o
   6  16   7        7.20      -29.25    148.11 o
   7  16   7      352.06      368.11    148.74 o
 -11  17   7       20.09       39.42     93.88 o
 -10  17   7      381.87      412.83     90.88 o
  -9  17   7        2.26       46.47     78.11 o
  -8  17   7      952.82     1168.90    143.01 o
  -7  17   7       16.80      -70.17     77.54 o
  -6  17   7       13.31      -73.95     73.95 o
  -5  17   7       65.46       51.43     65.72 o
  -4  17   7      131.90      169.31     73.38 o
  -3  17   7       65.80       14.03     73.05 o
  -2  17   7      902.68      942.05     93.44 o
  -1  17   7       11.26       21.41     81.83 o
   0  17   7      569.57      687.02    101.18 o
   1  17   7       93.93      127.88     74.99 o
   2  17   7      278.02      391.13    124.64 o
   3  17   7       16.57      -57.72     60.90 o
   4  17   7       33.85      159.15    114.53 o
   5  17   7       53.07      212.08    118.96 o
   6  17   7      314.21      221.05    126.07 o
   7  17   7       10.93       39.03    126.62 o
 -10  18   7       23.38      -87.00     87.00 o
  -9  18   7      402.40      398.80    101.50 o
  -8  18   7       65.19      129.43     90.15 o
  -7  18   7      153.34      159.78     85.98 o
  -6  18   7       24.54      -10.07     78.82 o
  -5  18   7        3.68      -69.87     69.87 o
  -4  18   7      126.23      153.07     75.92 o
  -3  18   7      396.82      512.76     87.68 o
  -2  18   7        8.22      -29.40     80.95 o
  -1  18   7      782.96      770.64     89.08 o
   0  18   7       21.89      -44.09     70.43 o
   1  18   7      240.09      185.33     79.04 o
   2  18   7        6.13       64.93     95.73 o
   3  18   7        4.96      -55.91     97.79 o
   4  18   7        0.22       77.51    115.75 o
   5  18   7      109.50      162.39    122.87 o
  -9  19   7       21.47      -67.98     97.42 o
  -8  19   7      318.82      396.11    132.93 o
  -7  19   7       21.74       73.19     94.51 o
  -6  19   7       23.12      -16.56     79.02 o
  -5  19   7       21.52      -79.67     80.66 o
  -4  19   7      166.90      166.01     77.77 o
  -3  19   7       84.18      134.21     82.72 o
  -2  19   7      491.17      476.25     97.52 o
  -1  19   7        2.28      -22.24     74.90 o
   0  19   7      488.22      538.49     89.98 o
   1  19   7       23.06      -44.09     97.25 o
   2  19   7      129.80      -24.01    103.74 o
   3  19   7        5.57      106.22    122.33 o
   4  19   7       23.68      -94.60    118.01 o
  -7  20   7      165.88      365.38     92.45 o
  -6  20   7        4.55      -86.02     86.02 o
  -5  20   7        3.87      -84.08     84.08 o
  -4  20   7       67.07      136.72     92.84 o
  -3  20   7      119.21      113.09    101.84 o
  -2  20   7        3.34      -76.41     83.07 o
  -1  20   7      304.96      420.41     88.06 o
   0  20   7        8.26       -5.68     79.97 o
   1  20   7      303.48      471.45    113.89 o
   2  20   7       15.65       23.04     82.99 o
  -4  21   7       25.61      -97.04     97.04 o
  -3  21   7       18.36      -67.66     90.36 o
  -2  21   7      134.27       64.63     96.96 o
  -1  21   7       11.86      -75.38     85.94 o
   0  21   7      274.78      316.69     89.67 o
 -16   0   8     1436.28     1178.88    165.85 o
 -14   0   8     1720.67     1530.79    163.05 o
 -12   0   8       60.48       50.16     93.54 o
 -10   0   8     5919.40     5877.78    202.88 o
  -8   0   8     8847.71     8782.20    257.87 o
  -6   0   8     1814.84     1851.78     76.26 o
  -4   0   8      287.76      355.86     39.75 o
  -2   0   8    10046.05     9358.92    285.39 o
   0   0   8    10294.14     9290.11    278.98 o
   2   0   8     4042.02     3906.68    155.08 o
   4   0   8      549.21      498.59     68.66 o
   6   0   8     2539.39     2140.25    123.95 o
   8   0   8      868.63      929.77     90.12 o
  10   0   8     1101.06     1011.44    138.85 o
  12   0   8      810.55      716.59    136.88 o
 -17   1   8     2970.36     2628.50    249.96 o
 -16   1   8       51.83      115.52     94.28 o
 -15   1   8     1437.65     1106.53    120.27 o
 -14   1   8        0.20       50.23     76.22 o
 -13   1   8       23.18      -65.84     65.84 o
 -12   1   8       20.17       20.56     64.87 o
 -11   1   8     2166.07     2445.88    109.81 o
 -10   1   8        0.12      -35.46     35.46 o
  -9   1   8     7763.84     8009.82    182.62 o
  -8   1   8      388.02      355.05     35.39 o
  -7   1   8     8463.66     8418.28    180.69 o
  -6   1   8      508.64      562.41     33.07 o
  -5   1   8      761.86      884.28     35.61 o
  -4   1   8        0.04       18.84     19.98 o
  -3   1   8     2235.81     2252.34     64.85 o
  -2   1   8        7.69       88.97     19.99 o
  -1   1   8    10557.81     9659.89    206.54 o
   0   1   8      354.60      293.81     23.01 o
   1   1   8     4779.13     4392.17    104.44 o
   2   1   8        1.10      -19.37     20.57 o
   3   1   8      750.53      709.18     62.95 o
   4   1   8       30.20       19.17     31.49 o
   5   1   8      211.07      209.25     37.60 o
   6   1   8        0.53       32.93     33.42 o
   7   1   8      562.51      582.08     48.91 o
   8   1   8        3.85       70.22     39.09 o
   9   1   8     1419.49     1417.91     78.16 o
  10   1   8       33.30       25.04     61.02 o
  11   1   8      783.70      706.94     92.55 o
  12   1   8       30.50      146.86     75.67 o
 -17   2   8       78.12      191.81    104.65 o
 -16   2   8     1317.03     1097.96    124.46 o
 -15   2   8       99.34      122.84     92.31 o
 -14   2   8      542.51      366.06     94.09 o
 -13   2   8      553.89      421.45     86.88 o
 -12   2   8      110.52      216.53     69.67 o
 -11   2   8       53.74      -39.29     46.28 o
 -10   2   8     7287.53     7528.55    199.75 o
  -9   2   8        2.28       28.73     32.41 o
  -8   2   8     7135.34     7742.28    183.17 o
  -7   2   8      555.12      650.23     39.52 o
  -6   2   8      789.12      834.47     40.83 o
  -5   2   8      529.81      542.93     33.84 o
  -4   2   8      164.63      121.76     22.60 o
  -3   2   8       31.15       63.68     20.78 o
  -2   2   8     5589.79     5411.11    122.27 o
  -1   2   8      923.18     1084.54     37.25 o
   0   2   8     8921.89     8483.15    188.04 o
   1   2   8       60.20       72.92     25.26 o
   2   2   8     2655.20     2771.47     87.50 o
   3   2   8       74.13      278.41     30.35 o
   4   2   8       54.18      161.94     34.86 o
   5   2   8       55.06      167.09     37.48 o
   6   2   8      165.65      119.67     35.33 o
   7   2   8       64.60      111.56     38.14 o
   8   2   8     1618.02     1575.06     75.09 o
   9   2   8       51.72       38.50     45.06 o
  10   2   8     1226.86     1374.13     99.59 o
  11   2   8       15.15      -19.41     63.73 o
  12   2   8      714.36      758.25     99.02 o
 -17   3   8     1821.60     1462.27    140.46 o
 -16   3   8      153.47      166.37     99.27 o
 -15   3   8      695.90      766.55    110.38 o
 -14   3   8      134.50      107.88     88.54 o
 -13   3   8      334.78      346.92     85.55 o
 -12   3   8       55.70      -26.75     57.03 o
 -11   3   8     3957.18     4042.20    146.73 o
 -10   3   8       58.19       35.28     41.03 o
  -9   3   8     6619.37     7410.63    184.56 o
  -8   3   8      119.01       53.73     31.71 o
  -7   3   8     1778.94     1681.28     61.25 o
  -6   3   8     1409.28     1622.38     56.07 o
  -5   3   8      308.98      370.17     31.29 o
  -4   3   8      365.60      360.71     28.88 o
  -3   3   8     4467.70     4469.83    104.25 o
  -2   3   8        1.55       -4.76     19.22 o
  -1   3   8     6721.23     6428.52    147.09 o
   0   3   8        4.60       -6.30     20.25 o
   1   3   8     4796.84     4890.28    132.24 o
   2   3   8        7.90      -17.08     21.92 o
   3   3   8      686.79      748.60     46.54 o
   4   3   8      421.56      382.51     41.47 o
   5   3   8      273.18      359.93     43.50 o
   6   3   8       38.55      -32.03     32.03 o
   7   3   8     1371.49     1418.59     68.52 o
   8   3   8        4.09       91.37     40.31 o
   9   3   8     1083.67     1165.42     72.13 o
  10   3   8        4.52      -19.34     57.01 o
  11   3   8      306.21      141.63     78.16 o
  12   3   8        8.69       66.20     69.71 o
 -17   4   8       34.78      187.29    106.95 o
 -16   4   8     1483.29     1333.45    130.86 o
 -15   4   8       34.51       15.22     89.59 o
 -14   4   8      124.80      114.50    100.99 o
 -13   4   8       33.06      -10.98     79.30 o
 -12   4   8     1200.76     1115.56     86.56 o
 -11   4   8       50.50       30.49     46.50 o
 -10   4   8     4107.93     4386.58    144.27 o
  -9   4   8      194.02      222.29     43.58 o
  -8   4   8     2522.22     2546.63     80.66 o
  -7   4   8      746.34      659.30     41.98 o
  -6   4   8     2158.39     2028.16     66.77 o
  -5   4   8       96.08       51.07     28.41 o
  -4   4   8      232.87      254.21     27.90 o
  -3   4   8      326.89      369.78     27.93 o
  -2   4   8     7189.58     7190.74    156.84 o
  -1   4   8      962.49     1004.01     41.35 o
   0   4   8     3560.45     3442.72     93.46 o
   1   4   8       90.92       32.13     26.64 o
   2   4   8     3663.34     3501.95    117.38 o
   3   4   8       21.43       39.10     33.75 o
   4   4   8      718.00      764.12     54.95 o
   5   4   8     1521.39     1421.33     81.26 o
   6   4   8        0.31       67.32     36.87 o
   7   4   8       13.83       22.01     37.27 o
   8   4   8     1812.24     1780.45    105.37 o
   9   4   8        2.72       49.36     46.90 o
  10   4   8     1659.97     1671.42     98.05 o
  11   4   8        0.01      -44.21     81.81 o
  12   4   8      994.06     1015.36     98.58 o
 -17   5   8     1132.33     1158.88    131.67 o
 -16   5   8       72.69      161.02    133.02 o
 -15   5   8      527.64      448.35    104.07 o
 -14   5   8      290.37      281.82     93.88 o
 -13   5   8      788.51      669.04     87.51 o
 -12   5   8      130.60      118.55     58.58 o
 -11   5   8     3045.33     3066.39    116.05 o
 -10   5   8       18.14       14.74     46.77 o
  -9   5   8     2771.00     2779.59     98.54 o
  -8   5   8      346.98      285.89     41.85 o
  -7   5   8     1756.97     1766.89     64.01 o
  -6   5   8      235.03      189.19     32.12 o
  -5   5   8      195.72      203.46     30.60 o
  -4   5   8     1420.39     1468.21     50.41 o
  -3   5   8     3951.26     3990.97     99.77 o
  -2   5   8      229.46      328.32     27.11 o
  -1   5   8     5869.75     5772.52    145.15 o
   0   5   8      254.38      221.47     28.17 o
   1   5   8     8157.42     7587.52    222.04 o
   2   5   8      140.16      134.36     37.35 o
   3   5   8     4854.23     4534.88    137.90 o
   4   5   8      149.75      253.42     55.26 o
   5   5   8        2.47      146.77     49.60 o
   6   5   8      474.43      430.39     50.70 o
   7   5   8      858.42      915.18     56.78 o
   8   5   8        3.99       84.13     44.69 o
   9   5   8     1309.98     1332.91     78.00 o
  10   5   8        1.49      -41.60     53.95 o
  11   5   8     1201.38     1174.13     98.76 o
  12   5   8       22.40      160.51     79.99 o
 -17   6   8       47.98       75.97    106.93 o
 -16   6   8      398.58      271.40    107.02 o
 -15   6   8      308.63      322.43    102.56 o
 -14   6   8      348.07      476.77    100.28 o
 -13   6   8       21.78       -8.43     73.12 o
 -12   6   8      991.01      933.06     76.73 o
 -11   6   8       73.34       76.49     51.57 o
 -10   6   8     4805.95     5005.01    159.79 o
  -9   6   8        0.10       87.85     46.54 o
  -8   6   8     2507.43     2268.85     81.26 o
  -7   6   8      195.14      192.73     35.84 o
  -6   6   8     1105.70     1091.43     56.87 o
  -5   6   8       20.12        3.86     28.52 o
  -4   6   8       33.48       32.85     27.27 o
  -3   6   8      140.23      189.04     27.70 o
  -2   6   8     3275.76     3100.78     99.30 o
  -1   6   8      119.29       75.91     26.06 o
   0   6   8     4854.69     4674.77    144.32 o
   1   6   8       32.95       20.38     35.25 o
   2   6   8     3733.30     3440.47    111.53 o
   3   6   8       97.14       15.72     36.02 o
   4   6   8     1268.59     1154.49     67.86 o
   5   6   8     1082.89     1058.39     64.72 o
   6   6   8       66.68       40.95     46.88 o
   7   6   8       21.08      107.60     47.39 o
   8   6   8     1131.41     1171.73     79.40 o
   9   6   8       38.84       75.22     48.74 o
  10   6   8     2333.05     2247.15    115.37 o
  11   6   8        9.86       18.70    123.02 o
 -16   7   8       11.18      -38.09    116.99 o
 -15   7   8      169.60       57.66    106.35 o
 -14   7   8        1.69       51.74     81.32 o
 -13   7   8       91.75       80.66     72.89 o
 -12   7   8        6.49      -57.26     57.26 o
 -11   7   8     2365.99     2376.26    102.18 o
 -10   7   8        4.37      -27.57     49.41 o
  -9   7   8     3520.56     3636.91    140.14 o
  -8   7   8        1.66      -40.16     40.16 o
  -7   7   8     2521.02     2600.23     87.00 o
  -6   7   8        2.22      -31.05     31.05 o
  -5   7   8        9.78      -27.11     29.63 o
  -4   7   8       34.74      -14.02     28.40 o
  -3   7   8      136.93      107.95     27.10 o
  -2   7   8        3.56      -27.03     27.03 o
  -1   7   8     3590.21     3306.48     98.35 o
   0   7   8      125.13      174.50     37.00 o
   1   7   8     6159.91     5964.72    194.64 o
   2   7   8       84.03       56.78     37.03 o
   3   7   8     1639.40     1592.30     70.77 o
   4   7   8       80.19      137.57     40.93 o
   5   7   8        4.21      -38.29     38.29 o
   6   7   8        4.51      -26.35     44.80 o
   7   7   8      390.09      440.42     61.60 o
   8   7   8       11.25       -1.30     53.66 o
   9   7   8     1750.52     1691.60    112.52 o
  10   7   8       16.94       11.44     53.79 o
  11   7   8     1759.61     1591.50    113.49 o
 -16   8   8      658.47      582.77    138.77 o
 -15   8   8      291.90       60.75     97.20 o
 -14   8   8        4.57        3.43     80.61 o
 -13   8   8       39.82        2.13     76.13 o
 -12   8   8     1484.40     1261.01     86.56 o
 -11   8   8      223.27      143.68     64.84 o
 -10   8   8     3352.41     3178.81    118.86 o
  -9   8   8       11.84      -46.33     46.33 o
  -8   8   8     2368.21     2111.35     95.06 o
  -7   8   8        9.57      -37.87     37.87 o
  -6   8   8     1856.23     1745.23     88.51 o
  -5   8   8       16.09       36.25     32.56 o
  -4   8   8      266.26      187.10     33.04 o
  -3   8   8       94.67        9.06     28.85 o
  -2   8   8      231.93      192.48     34.65 o
  -1   8   8       39.87       -3.72     28.29 o
   0   8   8     2275.72     2220.16     92.83 o
   1   8   8       78.72       72.28     40.28 o
   2   8   8     2886.67     2652.27     99.82 o
   3   8   8       80.22      161.33     42.38 o
   4   8   8      356.99      410.40     48.72 o
   5   8   8       26.70      -38.43     38.43 o
   6   8   8      131.27      111.39     56.34 o
   7   8   8       17.03      111.58     54.35 o
   8   8   8     1417.80     1517.26    125.63 o
   9   8   8       11.29      163.49     87.05 o
  10   8   8      712.10      645.71     71.59 o
  11   8   8       29.78      -29.47     69.30 o
 -16   9   8       48.62      273.03    109.82 o
 -15   9   8      523.67      586.34    112.63 o
 -14   9   8       65.19      193.50     87.49 o
 -13   9   8      375.07      191.17     69.95 o
 -12   9   8       51.19      -43.98     62.25 o
 -11   9   8     1642.94     1594.20     87.56 o
 -10   9   8        3.31      -29.29     52.85 o
  -9   9   8     1764.11     1630.55     81.74 o
  -8   9   8        2.74      -45.67     45.67 o
  -7   9   8     2259.36     2271.02    113.71 o
  -6   9   8        5.81      -40.62     40.62 o
  -5   9   8     1368.11     1220.11     65.80 o
  -4   9   8        7.29       -0.67     33.15 o
  -3   9   8      535.08      478.43     40.41 o
  -2   9   8        1.89      -33.17     33.17 o
  -1   9   8      502.90      427.17     43.58 o
   0   9   8      173.14      118.70     45.48 o
   1   9   8      717.13      634.81     53.85 o
   2   9   8      184.70      221.12     46.31 o
   3   9   8      486.91      366.75     50.20 o
   4   9   8       45.58       80.14     42.77 o
   5   9   8        0.41       32.36     41.43 o
   6   9   8      103.90       30.38     44.99 o
   7   9   8      964.16     1003.16    123.28 o
   8   9   8       11.41       84.38     63.79 o
   9   9   8      985.06     1118.58    102.60 o
  10   9   8       15.11       13.76     71.96 o
 -15  10   8       75.73       28.75     91.94 o
 -14  10   8        4.02       19.27     84.65 o
 -13  10   8      145.83      176.60     72.04 o
 -12  10   8     1303.40     1159.03     88.37 o
 -11  10   8       69.43       58.10     58.66 o
 -10  10   8     2029.56     1859.41    101.62 o
  -9  10   8       83.09       14.91     51.44 o
  -8  10   8     1145.92     1127.01     76.52 o
  -7  10   8      155.57       41.94     44.57 o
  -6  10   8     1172.07     1080.62     83.21 o
  -5  10   8     1215.68     1235.39     60.08 o
  -4  10   8        9.88      131.95     38.72 o
  -3  10   8        7.25       16.44     36.11 o
  -2  10   8      893.87      892.43     50.87 o
  -1  10   8       67.95       21.64     35.54 o
   0  10   8      734.74      690.37     55.40 o
   1  10   8       25.84      -41.17     41.17 o
   2  10   8     1798.05     1495.59     76.29 o
   3  10   8        1.96       -2.98     46.41 o
   4  10   8      195.99      166.73     48.84 o
   5  10   8      302.57      224.23     45.27 o
   6  10   8      312.00      238.18     51.00 o
   7  10   8      148.43       90.87     59.48 o
   8  10   8     1450.04     1610.59    162.79 o
   9  10   8      126.69      237.94     75.44 o
  10  10   8      354.50      309.59     96.59 o
 -15  11   8      337.15      220.84    109.86 o
 -14  11   8      215.51      280.84    101.91 o
 -13  11   8       57.64      -73.77     73.77 o
 -12  11   8      112.92       77.10     71.83 o
 -11  11   8      565.62      545.53     67.93 o
 -10  11   8        1.38      -55.48     55.48 o
  -9  11   8     2453.25     2538.69    137.70 o
  -8  11   8      213.00      172.80     52.40 o
  -7  11   8     1298.51     1247.11     71.86 o
  -6  11   8      373.93      387.99     50.60 o
  -5  11   8      922.37      870.65     56.51 o
  -4  11   8      309.73      185.94     52.43 o
  -3  11   8        8.93      -41.72     41.72 o
  -2  11   8      377.19      476.43     60.77 o
  -1  11   8     1391.27     1421.06     76.28 o
   0  11   8      121.06       29.65     44.83 o
   1  11   8     1369.69     1260.23    136.54 o
   2  11   8      126.80       53.89     49.09 o
   3  11   8      521.39      488.17     62.19 o
   4  11   8      119.68       76.88     44.16 o
   5  11   8        2.54      -43.64     43.64 o
   6  11   8      463.78      292.20     54.61 o
   7  11   8      305.98      288.53     75.28 o
   8  11   8        6.38       80.21     73.15 o
   9  11   8     1014.29     1085.97    147.27 o
  10  11   8       23.93      -82.16    102.69 o
 -14  12   8       55.37      -95.07     95.07 o
 -13  12   8      250.36      193.53     79.01 o
 -12  12   8      325.55      161.70     76.98 o
 -11  12   8      107.20       63.99     74.31 o
 -10  12   8     1825.82     1779.13    128.68 o
  -9  12   8      292.83      141.93     63.28 o
  -8  12   8     2371.45     2360.51    173.22 o
  -7  12   8        7.36      -53.37     53.37 o
  -6  12   8      787.39      813.02     86.99 o
  -5  12   8     1233.25     1160.94     68.35 o
  -4  12   8       94.23        4.07     46.18 o
  -3  12   8       10.75      -50.32     50.32 o
  -2  12   8     1016.01     1190.88    113.40 o
  -1  12   8       57.93       66.88     50.24 o
   0  12   8     1825.87     1595.54     82.99 o
   1  12   8      318.08      179.10     62.24 o
   2  12   8      478.25      475.40     71.28 o
   3  12   8      153.95       32.84     65.64 o
   4  12   8      188.25      189.09     68.83 o
   5  12   8      282.52      260.77     65.42 o
   6  12   8      330.94      124.65     76.82 o
   7  12   8       14.66      -99.01     99.01 o
   8  12   8     1028.36      886.75    193.88 o
   9  12   8       10.09      -39.35    210.36 o
 -14  13   8       94.33       24.14    112.35 o
 -13  13   8       52.65      -19.93     89.20 o
 -12  13   8      111.20       22.34     95.80 o
 -11  13   8      498.06      452.90     84.35 o
 -10  13   8       18.58       11.56     70.60 o
  -9  13   8     1964.24     1830.48    110.49 o
  -8  13   8        0.77       31.90     69.57 o
  -7  13   8     2448.26     2560.78    216.19 o
  -6  13   8      173.65       17.48     57.55 o
  -5  13   8      192.45      179.37     58.67 o
  -4  13   8      347.75      305.98     63.76 o
  -3  13   8       55.57      -58.55     58.55 o
  -2  13   8      226.98      234.39     67.72 o
  -1  13   8     1162.45     1166.96    212.10 o
   0  13   8       44.19       23.46     54.75 o
   1  13   8     2536.71     2123.38    229.59 o
   2  13   8       11.13       18.40     70.33 o
   3  13   8     1088.71     1045.18     98.85 o
   4  13   8       84.58       14.59     71.79 o
   5  13   8        3.21      -73.35     87.71 o
   6  13   8        8.27       55.93    101.74 o
   7  13   8      342.20      152.81    100.72 o
   8  13   8       70.30      130.94    120.10 o
   9  13   8      415.25      325.07    136.46 o
 -13  14   8       16.11      -90.50     90.50 o
 -12  14   8      386.17      205.83     91.81 o
 -11  14   8      101.98      190.67     82.46 o
 -10  14   8      817.95      728.59     89.45 o
  -9  14   8        0.13      -10.05     77.02 o
  -8  14   8     2028.14     2075.88    212.37 o
  -7  14   8        0.84      -63.92     63.92 o
  -6  14   8     1113.90     1275.51    117.87 o
  -5  14   8      254.07      222.14     67.28 o
  -4  14   8       36.57        0.92     58.79 o
  -3  14   8       55.62      -64.92     64.92 o
  -2  14   8      780.26      550.51    124.01 o
  -1  14   8        0.06      -64.33     64.33 o
   0  14   8     1455.19     1113.44     93.16 o
   1  14   8      251.79      162.49     86.85 o
   2  14   8      376.49      232.90     87.63 o
   3  14   8      334.26      257.89     81.69 o
   4  14   8      103.51       -6.96    113.74 o
   5  14   8       80.90       18.08     90.26 o
   6  14   8      187.68      229.21     95.12 o
   7  14   8       14.07      -96.74     96.74 o
   8  14   8      488.10      334.64    130.46 o
 -13  15   8       17.00      -27.34     99.10 o
 -12  15   8       44.20      -91.54     91.54 o
 -11  15   8      674.15      438.55     87.98 o
 -10  15   8      217.78      263.86    111.74 o
  -9  15   8     1321.76     1488.10    191.84 o
  -8  15   8       23.94       87.08     72.35 o
  -7  15   8      464.16      454.37     82.26 o
  -6  15   8        1.97      -25.64     67.15 o
  -5  15   8      125.54      174.01     69.54 o
  -4  15   8      252.40      213.56     79.17 o
  -3  15   8      374.27      341.17     82.63 o
  -2  15   8        4.03      -11.27     73.66 o
  -1  15   8     1059.28      905.11    154.56 o
   0  15   8       72.52       60.93     66.39 o
   1  15   8     1343.74     1263.77    194.01 o
   2  15   8        0.04      -11.26     83.83 o
   3  15   8      379.61      301.64    148.81 o
   4  15   8        8.99       -1.05     83.34 o
   5  15   8        0.11       66.25    102.61 o
   6  15   8        1.43     -140.41    161.86 o
   7  15   8      293.88      367.57    125.42 o
 -12  16   8      154.17       93.64     98.47 o
 -11  16   8      168.33      151.34     94.39 o
 -10  16   8      551.19      477.99     89.91 o
  -9  16   8       25.62      110.53     79.70 o
  -8  16   8      714.05      688.80    112.47 o
  -7  16   8       11.15      -68.60     68.60 o
  -6  16   8      138.80      -39.69     76.88 o
  -5  16   8       83.87       67.23     78.54 o
  -4  16   8       16.32       27.11     65.35 o
  -3  16   8      145.58      151.15     72.60 o
  -2  16   8     1071.27     1031.73    160.02 o
  -1  16   8       25.77      -28.80     75.39 o
   0  16   8      901.99      767.98     88.81 o
   1  16   8        5.70      -12.67     66.15 o
   2  16   8      547.74      490.37    103.09 o
   3  16   8       45.87       65.51     89.83 o
   4  16   8      126.96       41.66    106.26 o
   5  16   8       98.43       10.47    103.44 o
   6  16   8       27.64       28.66    112.07 o
 -11  17   8      186.36      -37.70     96.72 o
 -10  17   8       76.87      -27.10     86.33 o
  -9  17   8      738.23      877.17    129.73 o
  -8  17   8        3.29       25.96     84.18 o
  -7  17   8      259.13      373.02    102.20 o
  -6  17   8        8.15      -91.39     91.39 o
  -5  17   8       48.58      -71.57     71.57 o
  -4  17   8      219.07      229.70     78.19 o
  -3  17   8      279.03      173.73     84.93 o
  -2  17   8       35.50      -50.50     76.52 o
  -1  17   8      545.59      379.65     89.90 o
   0  17   8        0.35      -27.30     73.11 o
   1  17   8      614.14      587.03    124.46 o
   2  17   8        1.38      -24.54     93.19 o
   3  17   8      201.18      280.31    103.17 o
   4  17   8       31.26      137.76    110.03 o
   5  17   8        0.05      125.68    116.17 o
 -10  18   8      235.23      174.65    100.86 o
  -9  18   8        1.11      -43.65    103.02 o
  -8  18   8      540.68      687.24    120.18 o
  -7  18   8        5.31      -32.86     95.73 o
  -6  18   8      239.72      295.93    110.74 o
  -5  18   8       27.32      -15.01     85.86 o
  -4  18   8       14.23      -76.87     76.87 o
  -3  18   8       85.96      132.88     87.64 o
  -2  18   8      355.77      371.64     91.58 o
  -1  18   8       50.19       -8.70     88.72 o
   0  18   8      322.90      214.12     82.51 o
   1  18   8        0.25       -9.36     76.71 o
   2  18   8      472.72      478.47     87.94 o
   3  18   8        1.52      142.69     95.90 o
   4  18   8      159.90       45.42    111.52 o
  -8  19   8       13.06       49.40     97.71 o
  -7  19   8      528.80      767.19    107.35 o
  -6  19   8        1.89      -49.95     86.42 o
  -5  19   8       45.05      -12.67     83.82 o
  -4  19   8      112.36       67.61     88.55 o
  -3  19   8       59.36      -88.13     88.13 o
  -2  19   8       58.66      -86.27     86.28 o
  -1  19   8      183.94      106.82     94.57 o
   0  19   8       27.26       10.43     81.87 o
   1  19   8      438.83      343.85     98.49 o
   2  19   8        5.18      -41.58     78.77 o
   3  19   8      106.13      180.57    120.34 o
  -6  20   8      141.13       98.34     93.79 o
  -5  20   8        1.75      -83.60     83.60 o
  -4  20   8        1.31      -60.59    104.60 o
  -3  20   8        0.56       -9.12     92.81 o
  -2  20   8       33.23      -60.02     90.39 o
  -1  20   8        6.47        3.10    104.62 o
   0  20   8      281.28      195.45     95.55 o
   1  20   8        0.01      -80.75     80.75 o
 -17   0   9     3590.44     2806.39    289.21 o
 -15   0   9     2679.22     2163.25    244.16 o
 -13   0   9      346.59      292.96    196.61 o
 -11   0   9      178.87       87.77     91.40 o
  -9   0   9     5889.43     6328.88    231.47 o
  -7   0   9     6694.55     7124.07    252.49 o
  -5   0   9     2065.13     2280.46    102.84 o
  -3   0   9      531.92      571.79     50.42 o
  -1   0   9     2743.78     2779.86    110.65 o
   1   0   9     7924.32     7923.16    264.50 o
   3   0   9     2171.16     2340.01    145.89 o
   5   0   9      527.37      485.11     76.37 o
   7   0   9       71.96       21.13     55.91 o
   9   0   9      762.72      745.02    104.23 o
  11   0   9     1388.65     1618.74    177.64 o
 -17   1   9       21.20       91.67    130.11 o
 -16   1   9     1909.41     1761.89    165.42 o
 -15   1   9        4.77       25.50    103.24 o
 -14   1   9     1452.37     1255.74    135.42 o
 -13   1   9        8.74      154.66     90.46 o
 -12   1   9      287.38      228.06     72.73 o
 -11   1   9      139.03      157.24     60.57 o
 -10   1   9     1576.76     1718.71     66.62 o
  -9   1   9       77.78        4.65     33.64 o
  -8   1   9    13819.56    13499.99    302.24 o
  -7   1   9       84.43      140.30     32.59 o
  -6   1   9     2294.61     2512.72     76.42 o
  -5   1   9        6.34      -14.18     27.26 o
  -4   1   9     1369.61     1628.89     61.18 o
  -3   1   9      212.32      278.99     30.79 o
  -2   1   9     1158.48     1277.65     51.74 o
  -1   1   9      276.58      334.20     28.36 o
   0   1   9     4587.69     4687.49    122.19 o
   1   1   9        9.67      -30.08     30.08 o
   2   1   9     7231.53     6656.56    211.24 o
   3   1   9      145.49      118.50     52.21 o
   4   1   9     3457.49     3409.84    124.73 o
   5   1   9      436.00      895.24     60.08 o
   6   1   9       17.11      -33.12     33.12 o
   7   1   9       24.41      158.49     43.93 o
   8   1   9      459.97      520.24     55.32 o
   9   1   9       15.78       79.07     48.50 o
  10   1   9      779.85      904.19     95.93 o
  11   1   9       39.33      -18.53     69.14 o
 -17   2   9     2645.33     2325.09    251.80 o
 -16   2   9      139.73      245.79    105.00 o
 -15   2   9     1891.86     1629.41    138.19 o
 -14   2   9      309.74      396.34     95.61 o
 -13   2   9      450.59      379.79     89.81 o
 -12   2   9        1.38      -34.95     65.90 o
 -11   2   9      559.51      580.56     65.35 o
 -10   2   9      234.83      189.51     49.92 o
  -9   2   9     9834.87    10157.13    255.33 o
  -8   2   9      307.59      393.48     43.86 o
  -7   2   9     4972.67     5401.84    147.86 o
  -6   2   9        2.51      -17.08     29.43 o
  -5   2   9     3572.23     3759.13    103.78 o
  -4   2   9        0.15       21.36     26.26 o
  -3   2   9       59.33       41.92     25.52 o
  -2   2   9       27.21       19.35     23.13 o
  -1   2   9     2226.08     2290.11     68.59 o
   0   2   9      234.79      274.56     28.14 o
   1   2   9     8573.52     8294.63    238.31 o
   2   2   9        0.64      -32.38     32.38 o
   3   2   9      882.95     1080.66     73.05 o
   4   2   9      135.62      162.82     38.99 o
   5   2   9     1727.69     1575.98     77.76 o
   6   2   9        8.67      -21.37     34.54 o
   7   2   9       57.86       15.51     38.28 o
   8   2   9       35.24       25.08     43.99 o
   9   2   9     1252.68     1342.82     98.67 o
  10   2   9       68.62       48.05     68.49 o
  11   2   9      823.91      820.26     99.89 o
 -17   3   9      122.32      210.08    108.12 o
 -16   3   9     2227.88     2282.15    163.19 o
 -15   3   9       31.53       84.47     94.54 o
 -14   3   9     1456.91     1346.79    123.42 o
 -13   3   9      117.08       64.92     84.05 o
 -12   3   9       51.45       92.23     68.44 o
 -11   3   9      149.40      125.76     54.19 o
 -10   3   9     1904.04     2118.73     92.75 o
  -9   3   9     1568.23     1508.76     68.19 o
  -8   3   9     4671.56     5049.50    142.01 o
  -7   3   9      477.69      606.41     45.54 o
  -6   3   9     4865.80     5207.20    142.44 o
  -5   3   9      153.27      160.89     33.11 o
  -4   3   9      912.66      991.32     45.87 o
  -3   3   9        0.02       -4.54     24.60 o
  -2   3   9     2147.59     2159.03     66.61 o
  -1   3   9       53.85       69.41     23.66 o
   0   3   9     3292.77     3312.28     92.92 o
   1   3   9       70.34       50.32     34.14 o
   2   3   9     5733.10     5890.44    177.16 o
   3   3   9      686.97      682.63     50.94 o
   4   3   9     1053.47     1112.17     63.60 o
   5   3   9      180.75      498.20     49.97 o
   6   3   9       84.91       37.33     35.86 o
   7   3   9      127.92      115.33     40.70 o
   8   3   9     1216.67     1182.20     68.22 o
   9   3   9       49.87      128.02     48.30 o
  10   3   9     1073.47      957.10     91.28 o
  11   3   9        0.62       55.77     68.57 o
 -17   4   9     1347.11     1302.81    140.84 o
 -16   4   9       65.81      186.46    102.76 o
 -15   4   9     1214.47      998.28    119.35 o
 -14   4   9      319.57      266.95     92.72 o
 -13   4   9        5.44      136.79     87.63 o
 -12   4   9        4.35       21.06     69.95 o
 -11   4   9      939.91      964.00     73.93 o
 -10   4   9      849.20      714.88     62.09 o
  -9   4   9     8521.45     8687.03    235.46 o
  -8   4   9      279.07      290.83     43.07 o
  -7   4   9     8394.71     8745.03    221.68 o
  -6   4   9      267.92      250.57     37.90 o
  -5   4   9     2156.39     2381.27     78.56 o
  -4   4   9      368.78      431.68     37.01 o
  -3   4   9      524.75      527.26     35.29 o
  -2   4   9        0.45        9.45     25.21 o
  -1   4   9     1291.66     1200.21     56.35 o
   0   4   9      202.14      268.06     30.74 o
   1   4   9     7193.85     7118.94    186.27 o
   2   4   9       19.48       78.67     26.81 o
   3   4   9     1647.87     1614.76     75.72 o
   4   4   9       35.43       28.09     33.91 o
   5   4   9      899.54      752.90     57.07 o
   6   4   9        7.76      -10.01     36.34 o
   7   4   9      161.35      122.18     42.26 o
   8   4   9       71.60       49.26     45.84 o
   9   4   9     1052.81     1115.40     74.26 o
  10   4   9      161.09      135.71     63.18 o
  11   4   9     1047.93     1153.17    101.27 o
 -17   5   9       26.26      114.60    109.22 o
 -16   5   9     1379.43     1231.18    139.86 o
 -15   5   9        3.90      145.23     98.34 o
 -14   5   9      947.65      999.85    118.03 o
 -13   5   9        9.57      -25.97     77.70 o
 -12   5   9      201.52       13.86     63.49 o
 -11   5   9       84.34      -16.71     53.60 o
 -10   5   9     1194.08     1143.21     76.75 o
  -9   5   9     1021.64     1046.88     68.72 o
  -8   5   9     5401.61     5423.79    149.83 o
  -7   5   9      344.12      510.13     54.50 o
  -6   5   9     3120.24     3054.61     95.38 o
  -5   5   9      154.38       96.50     33.74 o
  -4   5   9      604.25      642.20     42.02 o
  -3   5   9     1122.07     1079.62     46.08 o
  -2   5   9     1497.35     1383.57     55.25 o
  -1   5   9      102.48      211.63     37.49 o
   0   5   9     3595.05     3597.34    112.70 o
   1   5   9        7.12       19.84     32.67 o
   2   5   9     4225.70     4295.41    142.16 o
   3   5   9      111.50      137.79     40.73 o
   4   5   9      474.40      503.22     66.39 o
   5   5   9       26.23      109.52     48.97 o
   6   5   9        7.47      -16.27     36.18 o
   7   5   9      102.65       64.53     41.09 o
   8   5   9      380.42      269.58     51.73 o
   9   5   9      109.12       77.04     49.32 o
  10   5   9     1328.06     1394.58     94.34 o
  11   5   9      265.87      249.00     78.10 o
 -16   6   9       44.10      139.50    106.35 o
 -15   6   9      929.13      912.24    118.61 o
 -14   6   9       33.64       30.69     91.87 o
 -13   6   9        1.44      -75.61     77.52 o
 -12   6   9       31.52       66.21     65.75 o
 -11   6   9      716.23      619.80     74.91 o
 -10   6   9      107.59       -2.34     53.28 o
  -9   6   9     4691.09     4551.99    157.70 o
  -8   6   9      386.18      274.69     48.44 o
  -7   6   9     7273.20     7212.00    188.08 o
  -6   6   9      256.36      197.75     39.25 o
  -5   6   9      637.09      697.61     48.73 o
  -4   6   9       38.08      -30.13     30.13 o
  -3   6   9       30.36       91.89     29.29 o
  -2   6   9       89.72       67.89     32.89 o
  -1   6   9     2060.46     1952.03     72.84 o
   0   6   9       41.98       40.94     34.15 o
   1   6   9     4435.02     4462.05    146.26 o
   2   6   9      177.48      175.05     42.81 o
   3   6   9     2283.70     2198.14    109.40 o
   4   6   9       53.56       34.58     49.95 o
   5   6   9       16.08      -43.86     48.34 o
   6   6   9       69.84       90.78     47.86 o
   7   6   9      119.53       98.88     49.33 o
   8   6   9       12.90       35.38     55.26 o
   9   6   9      885.48      954.87     84.68 o
  10   6   9      150.53      104.86     59.81 o
 -16   7   9      675.05      473.05    113.15 o
 -15   7   9        7.22       88.76    125.93 o
 -14   7   9     1030.11      836.67    113.58 o
 -13   7   9       74.06       70.61     83.57 o
 -12   7   9      170.67       72.99     68.35 o
 -11   7   9        3.68      -46.35     57.36 o
 -10   7   9     1180.97     1125.51     77.92 o
  -9   7   9       29.64      -15.68     53.08 o
  -8   7   9     5210.80     5004.58    142.48 o
  -7   7   9        9.49      -22.50     43.17 o
  -6   7   9     2335.42     2285.49     97.32 o
  -5   7   9       80.74      -34.13     34.13 o
  -4   7   9      408.80      274.03     37.76 o
  -3   7   9       46.57       40.68     33.69 o
  -2   7   9      632.73      665.92     46.31 o
  -1   7   9      239.16      250.89     40.09 o
   0   7   9     2650.74     2643.50    106.17 o
   1   7   9       12.54      -12.54     40.35 o
   2   7   9     3586.45     3590.12    125.30 o
   3   7   9      144.73       42.75     40.59 o
   4   7   9      498.69      452.50     53.79 o
   5   7   9      220.47      165.54     52.02 o
   6   7   9       18.42      -50.30     50.30 o
   7   7   9       22.58       56.42     53.17 o
   8   7   9      190.77      258.93     62.14 o
   9   7   9        1.09      -14.15     63.17 o
  10   7   9     1050.93     1154.91    126.35 o
 -16   8   9       81.19      268.54    109.47 o
 -15   8   9     1150.48      990.26    122.72 o
 -14   8   9        4.84       84.64    102.00 o
 -13   8   9        5.61      -83.16     83.16 o
 -12   8   9       61.46       84.44     84.87 o
 -11   8   9       69.61       45.35     61.31 o
 -10   8   9      185.64      137.78     59.00 o
  -9   8   9     1817.89     1689.76     84.16 o
  -8   8   9       34.40      -29.04     48.15 o
  -7   8   9     3193.88     3186.65    136.52 o
  -6   8   9       75.86      -35.28     41.92 o
  -5   8   9     1476.79     1473.30     63.29 o
  -4   8   9       48.23       19.00     35.43 o
  -3   8   9        0.00      -40.68     40.68 o
  -2   8   9      600.87      629.03     47.50 o
  -1   8   9     1075.30      947.86     57.12 o
   0   8   9      735.60      772.74     62.16 o
   1   8   9     4177.88     4102.77    162.87 o
   2   8   9        0.27       56.85     44.09 o
   3   8   9     1168.63     1163.88     98.49 o
   4   8   9        8.54      -43.24     43.24 o
   5   8   9       20.47      -28.97     47.04 o
   6   8   9       47.84       37.94     47.51 o
   7   8   9       73.71      118.28     69.60 o
   8   8   9        2.06      151.86     73.81 o
   9   8   9      808.95      826.65     92.40 o
  10   8   9        1.34        1.24     74.34 o
 -16   9   9     1395.81     1354.90    141.29 o
 -15   9   9       17.51      111.79    102.02 o
 -14   9   9      604.90      544.40    164.04 o
 -13   9   9        6.59       63.91     76.01 o
 -12   9   9       97.47       -5.93     70.75 o
 -11   9   9      170.56      140.28     66.02 o
 -10   9   9      821.28      619.59     70.70 o
  -9   9   9       46.61       59.28     52.56 o
  -8   9   9     1818.75     1715.51    106.05 o
  -7   9   9       17.29       24.16     48.10 o
  -6   9   9     3220.25     3258.01    108.23 o
  -5   9   9        3.89       27.29     41.69 o
  -4   9   9       55.28       67.52     42.01 o
  -3   9   9      106.74       59.57     41.99 o
  -2   9   9      507.14      479.19     62.49 o
  -1   9   9      201.65      110.11     42.14 o
   0   9   9      874.62      777.98     63.94 o
   1   9   9       72.55      135.97     48.71 o
   2   9   9     3333.05     3151.40    111.46 o
   3   9   9        4.27      -42.77     42.77 o
   4   9   9      992.33      998.34     88.90 o
   5   9   9      128.37       29.41     46.70 o
   6   9   9       73.85      131.84     54.58 o
   7   9   9       16.58       19.70     58.42 o
   8   9   9      551.96      643.03     72.51 o
   9   9   9        5.78       53.96     91.08 o
  10   9   9      450.07      585.81     88.23 o
 -15  10   9     1225.51     1100.14    129.99 o
 -14  10   9       24.58      -24.09     90.46 o
 -13  10   9        8.11       59.93     76.56 o
 -12  10   9       43.30      -84.81     92.37 o
 -11  10   9      110.01       48.03     65.10 o
 -10  10   9        6.92      -60.68     60.68 o
  -9  10   9     1206.96     1014.53     78.08 o
  -8  10   9        1.32       -3.37     54.60 o
  -7  10   9     1128.17     1291.20     73.34 o
  -6  10   9      104.94       57.96     47.93 o
  -5  10   9     1818.89     1842.40     84.37 o
  -4  10   9      257.27      214.18     47.31 o
  -3  10   9       18.14        2.62     42.50 o
  -2  10   9      446.66      508.28     62.28 o
  -1  10   9      822.70      723.57     55.96 o
   0  10   9       12.65       13.02     47.72 o
   1  10   9     2695.70     2360.93    125.93 o
   2  10   9      217.36      113.64     49.44 o
   3  10   9     1283.37     1096.05     89.71 o
   4  10   9        0.15      -44.00     44.00 o
   5  10   9      437.26      229.86     49.89 o
   6  10   9       56.58      127.33     63.63 o
   7  10   9       68.45      146.22     69.10 o
   8  10   9        0.04      -60.20     60.20 o
   9  10   9      351.60      371.33     83.32 o
 -15  11   9       13.84       47.66    126.32 o
 -14  11   9      584.47      509.41    116.59 o
 -13  11   9       17.04      160.86     90.18 o
 -12  11   9        7.65       59.47     81.32 o
 -11  11   9       20.51       31.63     66.00 o
 -10  11   9     1322.70     1208.31    105.27 o
  -9  11   9      179.58      119.91     61.76 o
  -8  11   9     1302.54     1353.30     83.36 o
  -7  11   9       19.43      -13.87     51.79 o
  -6  11   9      649.74      556.89     58.31 o
  -5  11   9       18.25      -47.28     47.28 o
  -4  11   9      757.83      688.79     57.54 o
  -3  11   9      299.30      165.44     51.00 o
  -2  11   9      439.07      455.52     55.46 o
  -1  11   9       73.23       88.10     47.92 o
   0  11   9     2162.64     1801.03     89.97 o
   1  11   9      117.14       47.14     53.32 o
   2  11   9      926.06      734.55     64.34 o
   3  11   9       19.41       51.04     49.31 o
   4  11   9      970.74      902.61     74.27 o
   5  11   9       47.59       47.29     45.80 o
   6  11   9       51.68      -35.34     59.38 o
   7  11   9      130.91      195.24     64.96 o
   8  11   9      461.93      392.55    106.75 o
   9  11   9        4.49      -14.73    119.51 o
 -14  12   9       15.50      -22.33    108.74 o
 -13  12   9       55.88       -8.76     87.61 o
 -12  12   9       27.67      -83.43     83.43 o
 -11  12   9       97.16      -73.33     73.33 o
 -10  12   9       32.02      -57.00     70.47 o
  -9  12   9     1195.82      988.11    106.15 o
  -8  12   9       61.06      -32.89     65.91 o
  -7  12   9     1284.11     1331.02    129.87 o
  -6  12   9       37.62       29.14     56.33 o
  -5  12   9      875.77      844.48     69.19 o
  -4  12   9       45.15      -40.28     55.23 o
  -3  12   9      126.15        8.91     66.23 o
  -2  12   9      321.40      143.76     88.50 o
  -1  12   9      474.14      404.12     61.31 o
   0  12   9      148.09      124.59     65.85 o
   1  12   9     1178.73     1236.48    110.91 o
   2  12   9       25.86      -17.65     68.37 o
   3  12   9     1722.40     1551.14    196.10 o
   4  12   9       87.14      -24.39     63.33 o
   5  12   9      269.71      181.59     68.80 o
   6  12   9       89.70      174.39    110.60 o
   7  12   9      130.39      302.61    186.68 o
   8  12   9      114.67      223.40    127.53 o
 -14  13   9      315.81       72.56    145.73 o
 -13  13   9       60.19       -4.55    110.75 o
 -12  13   9       12.86      -95.55     95.55 o
 -11  13   9       21.65       15.70     86.01 o
 -10  13   9      408.54      341.07     91.34 o
  -9  13   9       33.16      -58.10     81.26 o
  -8  13   9     1522.26     1526.05    183.31 o
  -7  13   9       17.78      -24.74     73.15 o
  -6  13   9      554.57      546.77     74.65 o
  -5  13   9       12.64      -45.31     57.20 o
  -4  13   9      502.82      279.29     69.70 o
  -3  13   9       35.75       11.49     66.01 o
  -2  13   9      119.49       69.84     73.64 o
  -1  13   9      216.03      169.74     71.68 o
   0  13   9     1822.40     1457.96    206.40 o
   1  13   9        6.37      -67.55     67.55 o
   2  13   9     1010.45      869.57     98.12 o
   3  13   9      176.34      159.50     79.06 o
   4  13   9      440.88      383.79     78.30 o
   5  13   9      118.66       73.32    101.88 o
   6  13   9        7.89       92.21    109.97 o
   7  13   9      137.37      149.92    121.42 o
   8  13   9      204.68       92.19    128.08 o
 -13  14   9       38.01     -122.80    184.53 o
 -12  14   9       55.41      -55.94    106.11 o
 -11  14   9       24.89      -86.25     86.25 o
 -10  14   9       35.51      -85.22     85.22 o
  -9  14   9     1023.86      920.03    102.99 o
  -8  14   9        0.32       -1.41     79.95 o
  -7  14   9     1301.83     1468.89    141.78 o
  -6  14   9        2.99      -26.01     65.11 o
  -5  14   9      690.67      726.71     78.59 o
  -4  14   9        4.66      -45.71     68.43 o
  -3  14   9        7.28       13.21     77.26 o
  -2  14   9       53.49      -35.86     74.63 o
  -1  14   9      119.10       20.08     71.18 o
   0  14   9       84.23       -0.72     70.26 o
   1  14   9      987.20      832.46    108.02 o
   2  14   9        2.79      -85.17     85.17 o
   3  14   9     1020.84      921.24    104.92 o
   4  14   9       29.50       67.50     80.46 o
   5  14   9      208.91       97.96     87.59 o
   6  14   9      112.44      162.45    109.16 o
   7  14   9      106.29      -39.73    127.37 o
 -12  15   9       17.15     -100.17    108.49 o
 -11  15   9      170.16      -29.95    118.71 o
 -10  15   9      568.46      546.89    101.04 o
  -9  15   9       69.49       50.25     98.34 o
  -8  15   9      647.45      749.84     96.68 o
  -7  15   9       16.74      -79.72     79.72 o
  -6  15   9      690.07      598.45    125.58 o
  -5  15   9       57.99       91.11     68.79 o
  -4  15   9      433.89      234.61    114.88 o
  -3  15   9        8.92      -32.07    125.62 o
  -2  15   9      207.51       71.00     77.71 o
  -1  15   9       18.70      -72.42     72.42 o
   0  15   9      968.82      846.61    151.22 o
   1  15   9        5.19       16.60     89.00 o
   2  15   9      650.66      336.41    129.74 o
   3  15   9       37.54       75.72     92.41 o
   4  15   9      346.64      311.07     95.43 o
   5  15   9       60.20      126.86    114.61 o
   6  15   9       17.80      138.06    134.70 o
 -11  16   9      160.95       29.68    109.02 o
 -10  16   9       13.30      -44.95     94.58 o
  -9  16   9      901.99      899.92    116.48 o
  -8  16   9        0.87      -81.39     81.39 o
  -7  16   9      453.11      535.94     92.08 o
  -6  16   9        0.27      -74.83     74.83 o
  -5  16   9      617.15      616.13    117.55 o
  -4  16   9       44.24       17.68     80.51 o
  -3  16   9        6.04       18.95     84.55 o
  -2  16   9        3.13      -60.36     80.75 o
  -1  16   9      347.99      250.38     85.36 o
   0  16   9        0.93      -42.47     77.96 o
   1  16   9      672.65      547.60    109.35 o
   2  16   9        0.01      -87.89     87.89 o
   3  16   9      287.23      219.84    100.16 o
   4  16   9       57.05       49.57    114.00 o
   5  16   9      238.54      322.86    117.68 o
 -10  17   9      434.38      334.60    117.90 o
  -9  17   9       24.57       13.31     95.94 o
  -8  17   9      616.28      769.50    148.80 o
  -7  17   9        0.15      -88.00     88.00 o
  -6  17   9      410.31      526.48    101.12 o
  -5  17   9        0.18      -41.95     80.69 o
  -4  17   9       84.20       24.07     84.22 o
  -3  17   9       16.22      -23.82     87.66 o
  -2  17   9      148.65       -3.94     85.02 o
  -1  17   9        3.58       93.63     84.80 o
   0  17   9      369.97      272.49     87.72 o
   1  17   9        0.26       14.26     80.39 o
   2  17   9      162.59      -64.35     92.23 o
   3  17   9       41.35       94.93    105.87 o
   4  17   9      254.74       58.28    194.68 o
  -9  18   9      197.70       55.76     99.34 o
  -8  18   9       14.67      -63.83    128.08 o
  -7  18   9      545.27      850.27    208.17 o
  -6  18   9        5.07      156.53     89.69 o
  -5  18   9      186.43       80.59    102.58 o
  -4  18   9        3.18      -54.21    104.43 o
  -3  18   9       36.42        4.30     87.51 o
  -2  18   9       38.32       33.59     90.34 o
  -1  18   9      127.97      122.55     92.98 o
   0  18   9        6.14       -6.64     88.86 o
   1  18   9      377.48      168.85     88.26 o
   2  18   9        0.53        5.79     95.72 o
   3  18   9      252.38      267.31    128.55 o
  -7  19   9       35.51      -83.38     89.18 o
  -6  19   9      235.79       69.56    105.06 o
  -5  19   9        1.20        2.88    103.64 o
  -4  19   9        4.43       77.44     94.04 o
  -3  19   9        4.57      -95.54    126.14 o
  -2  19   9       20.23        4.05    101.71 o
  -1  19   9        0.16      -93.93     93.93 o
   0  19   9      141.88      125.62     99.79 o
   1  19   9        3.74     -105.23    105.23 o
 -16   0  10     2731.74     1983.06    389.03 o
 -14   0  10      848.76      827.24    383.35 o
 -12   0  10     1094.23      878.85    127.57 o
 -10   0  10      149.66       95.73     52.05 o
  -8   0  10     4847.45     5254.02    209.84 o
  -6   0  10    13523.18    13187.47    434.27 o
  -4   0  10     6028.88     6498.70    232.18 o
  -2   0  10     1084.22     1195.27     76.29 o
   0   0  10      396.77      387.87     48.58 o
   2   0  10     1624.86     1826.16    106.26 o
   4   0  10     7772.99     7207.60    352.90 o
   6   0  10      414.67      279.27     68.94 o
   8   0  10       67.27       39.21     63.14 o
  10   0  10      475.30      680.43    193.61 o
 -17   1  10     1982.09     1754.49    168.99 o
 -16   1  10       84.18       21.80    115.37 o
 -15   1  10     2073.32     1696.85    158.38 o
 -14   1  10        0.24       69.19    101.89 o
 -13   1  10     1654.95     1552.58    141.36 o
 -12   1  10       50.44      120.74     86.08 o
 -11   1  10        9.39      -48.79     53.35 o
 -10   1  10      259.68      257.82     43.28 o
  -9   1  10     2946.69     3314.30    107.15 o
  -8   1  10      157.75      143.20     40.58 o
  -7   1  10     7548.33     7606.06    199.39 o
  -6   1  10      968.28      979.43     56.95 o
  -5   1  10     6143.47     6247.24    166.65 o
  -4   1  10      483.84      505.73     40.71 o
  -3   1  10     3197.30     3392.06    100.62 o
  -2   1  10        7.09       17.49     26.87 o
  -1   1  10      237.26      201.07     32.05 o
   0   1  10        7.05      179.92     30.90 o
   1   1  10      889.64     1001.17     54.27 o
   2   1  10      313.30      261.41     40.71 o
   3   1  10     2619.06     2793.02    109.36 o
   4   1  10       12.99      148.25     42.70 o
   5   1  10     1698.50     1729.71     84.42 o
   6   1  10       10.62        1.72     38.89 o
   7   1  10        4.67      -41.20     41.20 o
   8   1  10       33.17      158.97     48.16 o
   9   1  10      143.08      108.32     65.84 o
  10   1  10       47.75       23.08     59.79 o
 -17   2  10       64.06      129.16    182.02 o
 -16   2  10     2197.35     2112.42    177.93 o
 -15   2  10        1.31       55.46    107.66 o
 -14   2  10     2178.50     1830.34    157.20 o
 -13   2  10       65.76      270.37     99.79 o
 -12   2  10      767.67      663.58     94.01 o
 -11   2  10        0.25      -44.69     44.69 o
 -10   2  10     1103.74     1050.04     69.24 o
  -9   2  10       39.43      -13.85     38.65 o
  -8   2  10     1163.63     1304.52     63.57 o
  -7   2  10      887.35      849.60     53.71 o
  -6   2  10     9063.31     8799.38    222.71 o
  -5   2  10     1725.28     1730.84     68.17 o
  -4   2  10     3835.59     4193.72    119.35 o
  -3   2  10       21.31      101.36     31.76 o
  -2   2  10        1.89        1.04     26.19 o
  -1   2  10       61.45       47.86     26.20 o
   0   2  10     1306.39     1316.59     62.47 o
   1   2  10      182.05      274.21     41.49 o
   2   2  10     1521.21     1723.54     79.76 o
   3   2  10        0.10       98.21     37.25 o
   4   2  10     6121.26     5923.61    196.32 o
   5   2  10      240.54      550.72     53.61 o
   6   2  10      283.10      188.34     43.70 o
   7   2  10       52.99      111.24     42.95 o
   8   2  10       27.77       58.54     51.50 o
   9   2  10      214.24      295.71     60.92 o
  10   2  10      711.46      644.06     80.69 o
 -17   3  10     1637.68     1303.06    155.98 o
 -16   3  10      119.79      216.99    119.88 o
 -15   3  10     2294.05     2371.40    181.81 o
 -14   3  10       57.22      188.08    108.68 o
 -13   3  10      670.60      715.29    104.55 o
 -12   3  10       99.58       -0.60     77.57 o
 -11   3  10      213.46      269.25     61.83 o
 -10   3  10        2.52       17.70     50.01 o
  -9   3  10     1889.12     2236.05     88.64 o
  -8   3  10        1.16       -3.08     39.38 o
  -7   3  10     8319.13     8938.89    238.52 o
  -6   3  10      180.25      116.65     38.11 o
  -5   3  10     4705.26     4972.01    137.98 o
  -4   3  10       58.58        5.46     31.42 o
  -3   3  10      114.45      208.88     32.91 o
  -2   3  10      190.20      180.33     31.30 o
  -1   3  10      285.26      191.78     32.85 o
   0   3  10        2.10       77.41     31.94 o
   1   3  10     3404.94     3418.50    116.83 o
   2   3  10     1005.90     1081.06     63.24 o
   3   3  10     3013.21     3100.03    118.82 o
   4   3  10       59.71       33.09     38.85 o
   5   3  10     1080.49     1028.69     67.10 o
   6   3  10       21.59       48.23     39.65 o
   7   3  10       10.96      -43.13     43.13 o
   8   3  10        3.35       46.76     48.89 o
   9   3  10      498.42      508.87     63.49 o
  10   3  10        3.39       40.93     61.20 o
 -17   4  10        0.08       38.60    144.50 o
 -16   4  10     2417.45     2206.97    231.35 o
 -15   4  10       56.97      163.20    112.61 o
 -14   4  10     2067.81     1911.63    163.51 o
 -13   4  10        6.81       14.84     83.84 o
 -12   4  10      400.75      287.49     89.97 o
 -11   4  10       21.62      -14.79     59.25 o
 -10   4  10      774.37      802.62     69.73 o
  -9   4  10      248.81      259.38     50.27 o
  -8   4  10      483.27      474.28     54.90 o
  -7   4  10     1429.92     1561.26     80.55 o
  -6   4  10     5376.27     5752.17    164.11 o
  -5   4  10        0.39      -33.76     34.45 o
  -4   4  10     1019.79     1093.38     52.85 o
  -3   4  10        3.73       85.53     30.75 o
  -2   4  10        0.32       28.57     28.00 o
  -1   4  10      191.59      274.37     37.62 o
   0   4  10     2348.22     2367.67     86.02 o
   1   4  10       50.27       28.51     33.04 o
   2   4  10     2420.78     2350.94     97.63 o
   3   4  10      229.67      277.60     48.88 o
   4   4  10     3842.25     3794.56    138.25 o
   5   4  10       40.60       46.97     42.68 o
   6   4  10       99.71       73.27     41.98 o
   7   4  10       27.89       38.00     51.38 o
   8   4  10      243.32      170.97     61.48 o
   9   4  10        7.01       78.60     52.04 o
  10   4  10     1185.00     1347.53    105.93 o
 -16   5  10       10.84       83.26    108.18 o
 -15   5  10     1564.34     1591.53    162.35 o
 -14   5  10        0.76      123.21     98.95 o
 -13   5  10      191.94      221.81     83.58 o
 -12   5  10       38.14       71.12     66.15 o
 -11   5  10        0.12      -51.05     55.13 o
 -10   5  10        1.34      -25.43     51.63 o
  -9   5  10      921.44      864.37     61.01 o
  -8   5  10      210.54      177.57     44.27 o
  -7   5  10     8496.66     9014.84    240.93 o
  -6   5  10      793.61      752.81     54.47 o
  -5   5  10     3786.71     3697.87    122.06 o
  -4   5  10       67.15       33.01     35.45 o
  -3   5  10      669.96      754.98     44.89 o
  -2   5  10        0.61       -8.75     31.35 o
  -1   5  10      122.41      137.19     35.17 o
   0   5  10       44.08      108.50     34.99 o
   1   5  10     3483.50     3517.08    114.56 o
   2   5  10        8.55      -32.55     32.55 o
   3   5  10     4080.26     3991.01    158.59 o
   4   5  10       71.85      -14.68     49.60 o
   5   5  10      787.96      722.58     70.60 o
   6   5  10       56.10       68.02     42.69 o
   7   5  10        0.11      -40.12     40.12 o
   8   5  10        0.29      188.44     49.97 o
   9   5  10      349.78      422.31     60.40 o
  10   5  10      299.89      314.08     74.89 o
 -16   6  10     2105.63     1741.62    152.53 o
 -15   6  10       19.05      319.52    109.27 o
 -14   6  10     1277.63     1051.64    123.44 o
 -13   6  10      113.55       81.73     82.26 o
 -12   6  10      208.75      182.73     72.64 o
 -11   6  10        5.94      -49.22     56.76 o
 -10   6  10       94.24       44.48     55.89 o
  -9   6  10      248.36      199.74     53.76 o
  -8   6  10      871.38      782.91     59.46 o
  -7   6  10       29.79        0.27     40.57 o
  -6   6  10     4365.66     4563.49    155.88 o
  -5   6  10       15.93      -37.81     37.81 o
  -4   6  10      528.52      535.47     45.48 o
  -3   6  10       62.63       44.31     33.92 o
  -2   6  10      208.39      207.88     38.65 o
  -1   6  10        0.58      -34.76     34.76 o
   0   6  10     1322.24     1160.60     59.76 o
   1   6  10       34.35      -12.44     39.31 o
   2   6  10     4415.96     4138.00    141.32 o
   3   6  10      143.83       66.82     47.25 o
   4   6  10     2234.91     2300.40    112.93 o
   5   6  10       13.41       -6.96     53.07 o
   6   6  10      107.36      -34.41     48.31 o
   7   6  10        0.63      117.13     56.48 o
   8   6  10       33.60       82.78     59.58 o
   9   6  10        6.58       60.50     53.23 o
  10   6  10     1307.08     1391.33     98.31 o
 -16   7  10       39.41      114.15    120.78 o
 -15   7  10     1847.19     1652.68    143.58 o
 -14   7  10        3.30      105.98     91.70 o
 -13   7  10      251.18      185.83     98.68 o
 -12   7  10      260.59      204.40     71.97 o
 -11   7  10       53.71       11.95     62.28 o
 -10   7  10        0.42      -55.37     57.05 o
  -9   7  10      433.87      385.52     62.83 o
  -8   7  10      395.82      364.67     53.52 o
  -7   7  10     3717.83     3535.49    116.85 o
  -6   7  10       47.25      -34.96     41.70 o
  -5   7  10     2530.53     2701.32     93.80 o
  -4   7  10       13.45      -35.54     35.54 o
  -3   7  10      623.04      470.23     46.55 o
  -2   7  10       29.96      -14.13     38.48 o
  -1   7  10       58.62       96.23     39.46 o
   0   7  10      121.92      177.52     45.26 o
   1   7  10     3304.33     3109.58    116.43 o
   2   7  10       11.95      143.21     46.51 o
   3   7  10     4010.56     3942.39    180.02 o
   4   7  10       93.81       89.24     54.81 o
   5   7  10      259.04      185.16     56.29 o
   6   7  10       71.46       88.76     50.03 o
   7   7  10       48.78      -50.01     57.06 o
   8   7  10        0.91       59.98     58.78 o
   9   7  10      345.49      324.41     69.65 o
 -16   8  10     1743.77     1492.18    147.02 o
 -15   8  10       39.32      171.66    108.39 o
 -14   8  10      932.27      775.39    108.07 o
 -13   8  10        0.66      -32.16     85.08 o
 -12   8  10      215.56      111.31     73.54 o
 -11   8  10      190.90      100.73     64.54 o
 -10   8  10      296.25      220.38     63.65 o
  -9   8  10      215.31      203.23     59.75 o
  -8   8  10      958.81      999.72     68.46 o
  -7   8  10       59.22        6.68     46.68 o
  -6   8  10     4957.28     5440.30    176.76 o
  -5   8  10        0.01      -38.88     38.88 o
  -4   8  10      628.41      649.37     50.34 o
  -3   8  10       34.31      -39.03     39.03 o
  -2   8  10       16.42       -5.97     43.76 o
  -1   8  10      298.76      300.92     46.20 o
   0   8  10     1023.94      922.51     64.50 o
   1   8  10       22.04       26.12     45.88 o
   2   8  10     3493.98     3160.84    141.62 o
   3   8  10      286.50      271.54     53.43 o
   4   8  10     1517.36     1509.85     87.28 o
   5   8  10        2.58       29.86     52.11 o
   6   8  10      199.75      139.60     55.43 o
   7   8  10      174.81       62.54     58.85 o
   8   8  10       13.30      -24.26     60.30 o
   9   8  10       31.76       68.57     71.77 o
 -15   9  10     1870.45     1651.26    146.88 o
 -14   9  10       21.10       21.86     93.69 o
 -13   9  10      264.93      238.03     81.59 o
 -12   9  10      245.49       46.71     69.61 o
 -11   9  10        1.21      -60.46     60.46 o
 -10   9  10      179.79       40.21     61.97 o
  -9   9  10      747.00      606.31     69.91 o
  -8   9  10       98.28       14.11     61.28 o
  -7   9  10     3124.00     3134.03    145.85 o
  -6   9  10       22.68      -45.79     45.79 o
  -5   9  10     1687.49     1622.98     77.63 o
  -4   9  10        7.48       -7.92     41.48 o
  -3   9  10      209.32      160.52     45.38 o
  -2   9  10        0.08       62.31     43.49 o
  -1   9  10      213.49       41.94     41.84 o
   0   9  10       42.84      178.17     53.40 o
   1   9  10     2551.79     2269.16    113.08 o
   2   9  10       28.17       26.96     47.84 o
   3   9  10     2107.37     1869.90    107.08 o
   4   9  10      146.63      194.13     57.19 o
   5   9  10      235.86      225.89     54.42 o
   6   9  10       42.88       20.93     53.73 o
   7   9  10       47.00      -18.18     58.76 o
   8   9  10       30.07       53.41     64.83 o
   9   9  10      307.05      313.06     85.84 o
 -15  10  10       64.09       81.85    107.94 o
 -14  10  10      914.91      677.88    109.13 o
 -13  10  10        5.00       90.20     78.95 o
 -12  10  10      442.17      252.78     74.60 o
 -11  10  10        0.51      -63.53     63.53 o
 -10  10  10      701.86      572.50     74.43 o
  -9  10  10      181.64      159.70     63.29 o
  -8  10  10     1556.35     1468.38    100.44 o
  -7  10  10        8.48        1.68     55.49 o
  -6  10  10     3967.97     3757.52    136.82 o
  -5  10  10        6.51        1.63     47.15 o
  -4  10  10     1090.33     1200.03    123.46 o
  -3  10  10       16.36      -47.71     47.71 o
  -2  10  10       26.72       -0.75     45.65 o
  -1  10  10       25.82       29.66     44.91 o
   0  10  10     1521.05     1317.39     80.19 o
   1  10  10      540.22      370.33     59.67 o
   2  10  10     1143.66     1096.75    102.85 o
   3  10  10       44.80        0.88     50.55 o
   4  10  10     1481.25     1260.10     79.02 o
   5  10  10        2.55      -42.59     49.16 o
   6  10  10      249.35      168.32     70.65 o
   7  10  10        7.47      -59.15     59.15 o
   8  10  10       14.38      -57.57     63.63 o
 -14  11  10       26.44     -105.29    105.29 o
 -13  11  10      744.39      750.70    157.39 o
 -12  11  10       24.81        6.61    110.29 o
 -11  11  10        6.77      -76.68     85.40 o
 -10  11  10       20.72      -61.67     61.67 o
  -9  11  10      742.87      558.26     71.91 o
  -8  11  10        4.35      -11.77     60.27 o
  -7  11  10     2066.37     2055.47    116.72 o
  -6  11  10      368.82      369.34     58.78 o
  -5  11  10     2131.13     2235.44    195.41 o
  -4  11  10        8.97      -50.49     50.49 o
  -3  11  10      759.77      629.19     65.81 o
  -2  11  10       46.45      -48.56     48.56 o
  -1  11  10      281.53      138.93     51.92 o
   0  11  10       23.08       39.79     60.89 o
   1  11  10      582.82      450.21     62.53 o
   2  11  10      290.91      137.27     53.51 o
   3  11  10     1151.59     1032.62     70.83 o
   4  11  10       28.82       -4.31     51.01 o
   5  11  10      712.10      343.74     59.42 o
   6  11  10       10.47       48.86     62.05 o
   7  11  10       14.96       78.55     71.88 o
   8  11  10       98.90       27.87    103.14 o
 -14  12  10      693.29      499.70    125.30 o
 -13  12  10        4.53       -4.69     93.59 o
 -12  12  10      612.96      645.81     93.36 o
 -11  12  10        1.55      -72.00     74.59 o
 -10  12  10      200.07       82.97     75.08 o
  -9  12  10        2.68      -36.22     70.96 o
  -8  12  10     1183.52     1017.46     88.54 o
  -7  12  10      104.09      -17.81     67.85 o
  -6  12  10     1462.37     1550.63     92.18 o
  -5  12  10       21.07      -22.59     57.63 o
  -4  12  10      740.03      543.26     74.45 o
  -3  12  10       57.60      -32.02     63.25 o
  -2  12  10      154.07        4.91     57.98 o
  -1  12  10        8.22      -27.37     56.05 o
   0  12  10     1028.06      806.37     90.91 o
   1  12  10      374.43      284.05     75.11 o
   2  12  10     1099.10      919.40    166.18 o
   3  12  10       62.66       47.68     68.00 o
   4  12  10     1142.56     1062.38    100.10 o
   5  12  10        2.50     -103.47    103.47 o
   6  12  10      199.53      198.17    117.22 o
   7  12  10       54.38      139.69    160.25 o
 -13  13  10      379.44      257.46    115.29 o
 -12  13  10       24.55        2.90    103.79 o
 -11  13  10      210.64      203.73     91.32 o
 -10  13  10        0.07      -77.61     85.30 o
  -9  13  10      278.86       71.53     85.60 o
  -8  13  10       28.42      -73.41     73.41 o
  -7  13  10      915.86      939.57    124.61 o
  -6  13  10      105.22       28.25     68.37 o
  -5  13  10     1278.61     1151.20    118.22 o
  -4  13  10        1.43       13.29     82.37 o
  -3  13  10      230.08      246.83     84.89 o
  -2  13  10       85.79      -24.84     68.28 o
  -1  13  10       53.58       32.06     70.83 o
   0  13  10        0.79       75.45     81.95 o
   1  13  10      419.08      307.10     89.51 o
   2  13  10        1.60       58.34     84.70 o
   3  13  10     1096.36     1147.61    183.06 o
   4  13  10        2.32       46.95     72.86 o
   5  13  10      643.98      181.65    150.91 o
   6  13  10        0.11       78.57    121.19 o
   7  13  10       88.72       50.57    126.15 o
 -12  14  10      327.04      234.89    126.71 o
 -11  14  10      100.28     -114.30    114.89 o
 -10  14  10       94.09      -82.76     82.76 o
  -9  14  10        2.27      -88.92     89.07 o
  -8  14  10      684.97      588.00     95.10 o
  -7  14  10      104.87       56.33     87.93 o
  -6  14  10      370.41      256.36     74.60 o
  -5  14  10      275.14      308.72     88.32 o
  -4  14  10      257.56       97.76    126.30 o
  -3  14  10       29.68      -74.12     74.12 o
  -2  14  10        1.42      -84.72    111.12 o
  -1  14  10       27.82       24.67     70.64 o
   0  14  10      578.14      603.07    125.27 o
   1  14  10       23.74       25.97    101.99 o
   2  14  10      971.61      625.58    109.99 o
   3  14  10        3.92      -75.18     75.18 o
   4  14  10      737.50      698.09     90.54 o
   5  14  10        5.80     -133.81    133.81 o
   6  14  10       80.96       67.53    133.11 o
 -12  15  10       67.54      -44.50    111.80 o
 -11  15  10        8.02      -20.55     96.99 o
 -10  15  10        9.38      -88.24     88.24 o
  -9  15  10      254.17      227.55     90.76 o
  -8  15  10        0.03      -82.60     82.60 o
  -7  15  10      445.95      445.79     90.54 o
  -6  15  10      134.07        7.95     79.18 o
  -5  15  10      543.03      441.18    173.30 o
  -4  15  10       86.70      -31.18     83.60 o
  -3  15  10       68.71      137.83     85.71 o
  -2  15  10        1.01      -35.61     75.63 o
  -1  15  10       99.63       25.93     74.65 o
   0  15  10       30.53      -13.61    103.52 o
   1  15  10      561.76      431.47    129.89 o
   2  15  10        3.70       -2.00    102.23 o
   3  15  10      605.11      460.28    122.62 o
   4  15  10       16.41       -6.14    108.91 o
   5  15  10      389.90      238.55    139.46 o
 -11  16  10       20.11      -99.30     99.30 o
 -10  16  10      197.42      -95.36     95.36 o
  -9  16  10       71.67       40.23     92.28 o
  -8  16  10      402.27      354.62     95.53 o
  -7  16  10       12.91      -85.98     85.98 o
  -6  16  10      357.12      228.32     87.52 o
  -5  16  10       84.28       33.92     92.81 o
  -4  16  10      219.22      187.34     95.13 o
  -3  16  10        3.32      -82.44     82.44 o
  -2  16  10        2.62      -66.95     77.33 o
  -1  16  10       25.90      -78.40     78.40 o
   0  16  10      488.65      359.37    100.48 o
   1  16  10       18.53      -92.90    109.71 o
   2  16  10      173.96       36.08    104.92 o
   3  16  10       13.51        1.13    103.01 o
   4  16  10      509.82      169.97    176.10 o
  -9  17  10      162.59      143.37    101.62 o
  -8  17  10        0.95      -63.82     92.72 o
  -7  17  10      330.24      417.17    106.72 o
  -6  17  10        4.22      -13.56    102.81 o
  -5  17  10      310.65      321.20    102.80 o
  -4  17  10        0.95      -59.78     91.14 o
  -3  17  10      120.65      112.35     89.42 o
  -2  17  10       14.75      -14.53     87.85 o
  -1  17  10       33.41        5.93     87.03 o
   0  17  10        0.50       20.23     80.35 o
   1  17  10      285.66      153.83    116.15 o
   2  17  10        3.33       19.52    107.42 o
   3  17  10      293.00      302.57    105.07 o
  -8  18  10      314.27      259.58    110.26 o
  -7  18  10        0.03      -99.19     99.97 o
  -6  18  10      364.24      380.42    115.73 o
  -5  18  10        6.94       54.71    141.56 o
  -4  18  10       47.27      -22.38     93.59 o
  -3  18  10       20.12      -35.87     90.54 o
  -2  18  10       42.01      -93.11     93.11 o
  -1  18  10       20.02      -66.11     91.02 o
   0  18  10      100.29       28.64     87.52 o
   1  18  10        4.87       27.64    111.71 o
  -5  19  10      152.75       -3.05    137.53 o
  -4  19  10       22.15      -62.54     99.29 o
  -3  19  10       72.12       43.56    108.87 o
  -2  19  10       25.17       27.86     98.44 o
 -17   0  11     2584.43     2221.48    262.91 o
 -15   0  11     1453.58     1165.64    274.88 o
 -13   0  11     2582.70     2287.91    242.25 o
 -11   0  11     1192.40     1232.72    144.59 o
  -9   0  11      214.42      302.59     61.12 o
  -7   0  11      636.09      663.53     68.76 o
  -5   0  11     2624.57     3008.17    144.42 o
  -3   0  11     3094.82     3407.07    153.13 o
  -1   0  11      381.33      395.52     54.53 o
   1   0  11      212.10      228.58     55.82 o
   3   0  11     1166.09     1240.55    110.57 o
   5   0  11     2860.24     2589.18    169.76 o
   7   0  11      324.93      332.15     77.28 o
   9   0  11       84.62       62.07     86.73 o
 -16   1  11     1307.15     1376.78    156.24 o
 -15   1  11        3.86      181.57    113.62 o
 -14   1  11     2613.80     2515.31    183.06 o
 -13   1  11        3.19      162.44    123.20 o
 -12   1  11     1854.28     1930.09    136.77 o
 -11   1  11       63.59      115.60     59.27 o
 -10   1  11        0.98       13.19     40.81 o
  -9   1  11      324.70      308.91     46.08 o
  -8   1  11      137.33      184.95     48.39 o
  -7   1  11       63.68      -21.47     36.42 o
  -6   1  11      996.23     1042.36     57.70 o
  -5   1  11      185.33      185.66     39.30 o
  -4   1  11     7296.34     7665.29    198.27 o
  -3   1  11        4.60      -32.22     32.22 o
  -2   1  11     1306.22     1356.57     60.80 o
  -1   1  11        2.89       77.93     33.24 o
   0   1  11        2.40       30.11     32.02 o
   1   1  11       12.89      267.29     43.79 o
   2   1  11     1327.97     1427.25     75.33 o
   3   1  11       48.66      258.68     45.88 o
   4   1  11     4539.85     4548.12    162.36 o
   5   1  11      223.02      148.01     51.32 o
   6   1  11     1675.63     1551.68     81.57 o
   7   1  11        2.36       22.81     44.57 o
   8   1  11       90.60       83.94     49.96 o
   9   1  11       14.49      223.86     68.26 o
 -16   2  11       12.11      128.30    121.29 o
 -15   2  11     2431.85     2505.05    189.01 o
 -14   2  11        9.21       58.89    104.01 o
 -13   2  11     2780.55     2558.41    160.74 o
 -12   2  11        6.75       85.20     89.36 o
 -11   2  11      165.57      122.80     51.98 o
 -10   2  11        2.10      -32.13     46.22 o
  -9   2  11       79.78       93.55     42.06 o
  -8   2  11      266.12      347.65     46.37 o
  -7   2  11     1206.60     1329.67     64.89 o
  -6   2  11        2.42      -34.91     34.91 o
  -5   2  11     4544.12     5055.42    141.61 o
  -4   2  11        0.03      -33.16     33.16 o
  -3   2  11     3733.04     3954.66    115.34 o
  -2   2  11      134.33       80.09     32.15 o
  -1   2  11       80.23       73.73     33.56 o
   0   2  11        0.50       10.15     35.66 o
   1   2  11      109.77      131.25     40.08 o
   2   2  11      276.88      347.02     47.33 o
   3   2  11     2557.75     2790.19    112.86 o
   4   2  11      465.72      551.79     55.71 o
   5   2  11     2196.16     2277.69    102.68 o
   6   2  11      239.94      231.47     46.36 o
   7   2  11      784.53      705.41     63.42 o
   8   2  11       81.04       73.27     55.24 o
   9   2  11       64.02       54.13     63.52 o
 -16   3  11      258.46      461.42    131.64 o
 -15   3  11       19.63      203.60    113.74 o
 -14   3  11     3365.77     3343.09    249.79 o
 -13   3  11       10.46       47.38     88.88 o
 -12   3  11     1274.60     1344.66    123.00 o
 -11   3  11        9.14       18.18     50.13 o
 -10   3  11       14.25       98.75     50.12 o
  -9   3  11     1224.25     1185.60     65.37 o
  -8   3  11      810.16      996.90     68.68 o
  -7   3  11      160.95      132.92     40.89 o
  -6   3  11      981.25     1018.99     57.33 o
  -5   3  11       20.75       19.97     35.33 o
  -4   3  11     8179.86     8405.86    214.45 o
  -3   3  11      134.44      143.37     34.74 o
  -2   3  11     1166.52     1278.19     60.37 o
  -1   3  11       31.73       90.25     35.00 o
   0   3  11      171.30      159.71     38.53 o
   1   3  11      696.79      638.57     54.50 o
   2   3  11      916.93      992.01     72.44 o
   3   3  11       25.00      143.04     44.60 o
   4   3  11     3005.05     2834.91    116.83 o
   5   3  11      403.23      462.13     55.58 o
   6   3  11     2456.94     2302.57     94.34 o
   7   3  11       93.43      117.19     45.38 o
   8   3  11      240.46      177.43     58.37 o
   9   3  11       21.37      190.81     61.44 o
 -16   4  11        1.95      -60.80    127.33 o
 -15   4  11     2422.38     2267.09    197.39 o
 -14   4  11        5.95       66.79    108.17 o
 -13   4  11     1878.41     2085.70    147.24 o
 -12   4  11        8.87       40.29     86.27 o
 -11   4  11       74.76      104.01     63.66 o
 -10   4  11      587.37      517.61     67.03 o
  -9   4  11      136.09       64.09     48.26 o
  -8   4  11       34.24      -17.91     42.94 o
  -7   4  11     2815.99     2987.27    104.81 o
  -6   4  11      213.79      165.98     41.49 o
  -5   4  11     3790.54     3888.80    116.21 o
  -4   4  11      157.07      156.28     37.83 o
  -3   4  11     2849.05     3057.25     94.98 o
  -2   4  11      497.68      542.67     47.54 o
  -1   4  11       24.19      -33.00     33.00 o
   0   4  11       46.43      112.38     37.35 o
   1   4  11      558.98      588.11     53.43 o
   2   4  11     1170.30     1000.28     65.69 o
   3   4  11     2993.17     3088.01    122.19 o
   4   4  11       49.96      -41.70     41.70 o
   5   4  11     2621.28     2690.15    113.32 o
   6   4  11      234.56      275.71     47.09 o
   7   4  11      561.22      491.30     56.71 o
   8   4  11       35.72       25.53     51.23 o
   9   4  11       85.36      134.65     56.50 o
 -16   5  11      586.70      309.00    138.00 o
 -15   5  11       71.51      215.07    128.45 o
 -14   5  11     2146.41     2179.77    173.96 o
 -13   5  11       87.72      336.81     97.97 o
 -12   5  11     1172.71     1048.95    100.14 o
 -11   5  11        2.29       37.53     96.15 o
 -10   5  11        9.15       42.06     61.15 o
  -9   5  11      408.79      335.35     56.83 o
  -8   5  11      828.34      762.24     64.50 o
  -7   5  11       51.26      -31.27     42.00 o
  -6   5  11     1919.30     2023.16     82.34 o
  -5   5  11       10.26      -20.76     37.75 o
  -4   5  11     1503.57     1460.13     63.35 o
  -3   5  11      600.69      510.54     42.72 o
  -2   5  11      137.56      107.74     39.22 o
  -1   5  11        2.23       37.99     36.71 o
   0   5  11      466.78      415.84     45.05 o
   1   5  11      184.20      153.99     42.45 o
   2   5  11     1401.61     1430.39     77.18 o
   3   5  11       68.19      117.32     44.89 o
   4   5  11     1639.74     1565.27     82.47 o
   5   5  11      341.34      313.61     51.95 o
   6   5  11     1648.72     1515.48    112.99 o
   7   5  11       26.00       29.24     44.04 o
   8   5  11        9.09       -0.23     50.09 o
   9   5  11       96.84      194.17     58.30 o
 -16   6  11       38.94      285.92    127.47 o
 -15   6  11     1715.14     1492.59    161.24 o
 -14   6  11       11.08      183.26    101.22 o
 -13   6  11      908.78      815.99    112.46 o
 -12   6  11       24.78       64.77     75.27 o
 -11   6  11      277.75      277.25     71.37 o
 -10   6  11       88.19       22.53     63.99 o
  -9   6  11      461.97      413.12     65.20 o
  -8   6  11      246.55      292.87     54.52 o
  -7   6  11     3631.68     3736.19    122.23 o
  -6   6  11      225.33      301.91     47.98 o
  -5   6  11     2287.30     2312.06     86.75 o
  -4   6  11      267.16      256.94     42.91 o
  -3   6  11     1186.40     1041.66     54.37 o
  -2   6  11        2.61      -37.42     37.42 o
  -1   6  11       98.40       63.46     38.18 o
   0   6  11        1.27       11.32     39.47 o
   1   6  11     1687.08     1642.41     72.66 o
   2   6  11       32.58       15.10     46.80 o
   3   6  11     1771.94     1558.90     94.70 o
   4   6  11        7.48       18.71     53.65 o
   5   6  11     1761.90     1700.99    100.74 o
   6   6  11      122.24      146.76     55.64 o
   7   6  11      343.29      165.07     69.11 o
   8   6  11        2.56       88.48     61.30 o
 -15   7  11        1.37      246.87    122.37 o
 -14   7  11     1702.80     1732.55    158.83 o
 -13   7  11       17.71       35.35     97.40 o
 -12   7  11      717.48      522.48     83.60 o
 -11   7  11       66.85      150.47     68.86 o
 -10   7  11       39.61       30.64     63.29 o
  -9   7  11      200.08      150.71     64.61 o
  -8   7  11      713.55      615.95     62.79 o
  -7   7  11        1.15       12.52     49.37 o
  -6   7  11     3289.02     3325.07    111.40 o
  -5   7  11      131.67       83.04     43.19 o
  -4   7  11     1327.74     1302.43     65.60 o
  -3   7  11      244.70      235.40     51.91 o
  -2   7  11       65.79       30.62     40.52 o
  -1   7  11      390.86      411.06     48.12 o
   0   7  11      107.96       97.24     40.92 o
   1   7  11       57.22       97.43     40.07 o
   2   7  11     1980.43     1871.60     95.50 o
   3   7  11        0.21      -48.07     48.07 o
   4   7  11      973.64      839.46     90.57 o
   5   7  11        5.54      -37.10     54.42 o
   6   7  11     1085.94     1025.01     76.09 o
   7   7  11       25.99      -57.07     57.07 o
   8   7  11        7.69      -60.78     60.78 o
 -15   8  11     1615.48     1469.98    160.91 o
 -14   8  11      138.42      212.07    110.56 o
 -13   8  11     1096.24     1003.72    138.05 o
 -12   8  11      211.56      235.85     75.30 o
 -11   8  11      292.22      311.12     75.32 o
 -10   8  11      286.50      216.65     69.49 o
  -9   8  11      258.49      117.89     65.49 o
  -8   8  11      361.76      208.41     58.30 o
  -7   8  11     3118.91     3121.03    115.53 o
  -6   8  11       42.50       34.87     58.15 o
  -5   8  11     3426.05     3384.07    166.14 o
  -4   8  11       39.68      -15.86     41.99 o
  -3   8  11     1556.42     1425.12     76.37 o
  -2   8  11        4.62      -43.20     43.20 o
  -1   8  11      113.66       66.76     42.73 o
   0   8  11       64.09       64.84     42.05 o
   1   8  11      478.11      305.30     53.29 o
   2   8  11        1.33       24.39     50.77 o
   3   8  11     1395.27     1255.54     84.85 o
   4   8  11        4.98      -26.53     74.44 o
   5   8  11      626.13      585.46     69.75 o
   6   8  11        0.48        2.75     54.05 o
   7   8  11      457.57      345.90     75.22 o
   8   8  11        5.57      -32.89     66.24 o
 -15   9  11       13.99      129.90    113.97 o
 -14   9  11     1671.81     1363.78    127.98 o
 -13   9  11       13.24       88.88     79.23 o
 -12   9  11      830.51      529.15    105.53 o
 -11   9  11       22.24       -4.74     71.09 o
 -10   9  11       16.85      -39.85     63.97 o
  -9   9  11      323.30      233.26     68.90 o
  -8   9  11     1231.73      957.63     93.15 o
  -7   9  11       33.46        4.25     71.75 o
  -6   9  11     3356.17     3355.47    125.99 o
  -5   9  11      176.81      147.30     52.43 o
  -4   9  11     3959.35     3785.18    145.88 o
  -3   9  11      103.18       19.46     48.52 o
  -2   9  11      617.07      490.77     56.25 o
  -1   9  11        2.54       24.67     45.61 o
   0   9  11       24.59      -41.92     41.92 o
   1   9  11      184.28      216.52     53.36 o
   2   9  11      789.49      725.55     77.09 o
   3   9  11        4.14       24.66     54.87 o
   4   9  11     1283.36     1084.63    107.78 o
   5   9  11        1.61      -38.73     54.27 o
   6   9  11      926.71      710.14     90.65 o
   7   9  11        5.60      -27.02     61.26 o
 -14  10  11       17.32       16.24    120.84 o
 -13  10  11     1477.08     1387.17    111.08 o
 -12  10  11       78.29      114.72     72.29 o
 -11  10  11      414.40      306.03     75.79 o
 -10  10  11      116.02       -7.92     68.13 o
  -9  10  11       33.70       32.97     65.57 o
  -8  10  11       23.01      -63.63     63.63 o
  -7  10  11     1824.55     1733.37     92.88 o
  -6  10  11       70.24       76.36     58.64 o
  -5  10  11     2465.59     2128.73    101.80 o
  -4  10  11       88.16       83.00     57.46 o
  -3  10  11     2060.16     1930.22     98.85 o
  -2  10  11       27.39      -46.84     46.84 o
  -1  10  11        2.20      -27.70     47.19 o
   0  10  11       27.77       15.14     53.46 o
   1  10  11      203.88      133.83     57.71 o
   2  10  11       24.58      -50.93     50.93 o
   3  10  11      852.46      860.83     74.98 o
   4  10  11       15.55       26.73     58.34 o
   5  10  11      477.53      333.12     64.07 o
   6  10  11        0.78      -58.82     58.82 o
   7  10  11      199.15       64.36     66.37 o
 -14  11  11     1338.03     1340.72    143.89 o
 -13  11  11       28.42       84.49     92.43 o
 -12  11  11      804.17      610.90     92.44 o
 -11  11  11        3.46      -28.03     76.30 o
 -10  11  11       21.29       13.32     78.95 o
  -9  11  11        3.77      -72.55     72.55 o
  -8  11  11      694.07      524.66     75.08 o
  -7  11  11      169.72       18.85     59.94 o
  -6  11  11     2533.50     2454.22    126.42 o
  -5  11  11      160.99      119.61     62.44 o
  -4  11  11     2239.49     2196.82    165.52 o
  -3  11  11      120.71       50.06     56.24 o
  -2  11  11      586.96      410.34     63.15 o
  -1  11  11      354.35      126.36     55.38 o
   0  11  11       21.24      -47.89     58.63 o
   1  11  11       88.24       96.90     55.61 o
   2  11  11      604.15      482.82     64.57 o
   3  11  11       34.55      -49.92     58.86 o
   4  11  11      917.71      901.23     89.39 o
   5  11  11        4.32      -57.04     57.04 o
   6  11  11      226.18      178.12     66.47 o
   7  11  11       72.43       46.13     92.77 o
 -13  12  11      546.62      276.86    117.38 o
 -12  12  11      102.03       39.87     85.10 o
 -11  12  11      205.51       25.65     79.46 o
 -10  12  11        1.81      -73.39     73.39 o
  -9  12  11       71.26      -97.47     97.47 o
  -8  12  11      130.01       64.68     76.11 o
  -7  12  11      680.39      432.54     80.89 o
  -6  12  11      102.49      -17.36     66.88 o
  -5  12  11     1770.92     1656.10    216.74 o
  -4  12  11       10.13      -68.52     68.52 o
  -3  12  11     1016.22      849.39    138.61 o
  -2  12  11        0.26      -30.90     77.58 o
  -1  12  11       29.08      -37.46     58.09 o
   0  12  11       85.56       -7.87     86.44 o
   1  12  11      304.67      201.77     86.70 o
   2  12  11       26.43       51.40    108.89 o
   3  12  11      649.97      612.47    143.76 o
   4  12  11        0.46      -28.91     80.07 o
   5  12  11      449.12      283.01    211.48 o
   6  12  11       45.51       12.53    129.36 o
 -13  13  11       14.17     -109.60    109.60 o
 -12  13  11      443.24      285.68    105.03 o
 -11  13  11       51.08      -90.08     90.08 o
 -10  13  11        0.18      -82.53     82.53 o
  -9  13  11        0.20      -86.79     86.79 o
  -8  13  11      429.11      393.85     98.75 o
  -7  13  11       27.74      -11.45     84.79 o
  -6  13  11     1214.52     1132.44    107.06 o
  -5  13  11        3.59      -42.28     83.27 o
  -4  13  11      961.73      898.01    152.01 o
  -3  13  11        4.25      -75.96     75.96 o
  -2  13  11       87.84       11.44     74.39 o
  -1  13  11       41.74       36.61     64.36 o
   0  13  11        0.06      -57.90     83.12 o
   1  13  11       40.70      -41.59     82.93 o
   2  13  11      465.29      362.12     89.11 o
   3  13  11        1.30      -74.58     74.58 o
   4  13  11      719.70      364.42    140.02 o
   5  13  11        7.63        9.40    117.87 o
 -12  14  11        3.38     -100.31    100.31 o
 -11  14  11       70.45      -33.43     93.37 o
 -10  14  11       24.26       16.41    105.24 o
  -9  14  11      110.01      -24.01     94.38 o
  -8  14  11       17.35      -79.87    122.86 o
  -7  14  11      380.97      191.72     93.98 o
  -6  14  11       11.89     -110.80    110.80 o
  -5  14  11     1220.83     1267.03    207.35 o
  -4  14  11        7.75      -31.53     81.79 o
  -3  14  11      513.02      459.31    174.09 o
  -2  14  11        0.15       17.31     81.87 o
  -1  14  11      156.14       32.27     97.61 o
   0  14  11        0.84       74.62    105.46 o
   1  14  11       36.03      -22.43     89.73 o
   2  14  11        0.16       64.23     84.55 o
   3  14  11      767.31      490.76     97.21 o
   4  14  11       30.44       87.32    105.81 o
 -11  15  11        0.43      -93.60     93.60 o
 -10  15  11       21.80      -95.43     95.43 o
  -9  15  11      122.06      -94.49    111.81 o
  -8  15  11      371.54      119.45     99.73 o
  -7  15  11        4.43      -87.58     87.58 o
  -6  15  11      405.32      212.41    120.83 o
  -5  15  11        8.95       -0.55    111.53 o
  -4  15  11      610.03      491.39    102.08 o
  -3  15  11       26.48      -51.16     83.49 o
  -2  15  11       72.89       -2.12     82.87 o
  -1  15  11      155.69      113.98     79.66 o
   0  15  11       26.78       20.46    103.62 o
   1  15  11      167.75       54.25    105.36 o
   2  15  11      220.82       75.03    106.00 o
   3  15  11        4.66      116.11     99.57 o
 -10  16  11      128.26       91.16     99.25 o
  -9  16  11       40.38      -93.06     93.06 o
  -8  16  11        5.04      -97.84     97.84 o
  -7  16  11      279.62      310.62    115.42 o
  -6  16  11        0.00      -48.96    115.57 o
  -5  16  11      372.84      281.60    110.65 o
  -4  16  11       22.42       31.61     94.96 o
  -3  16  11      348.05      455.56    108.00 o
  -2  16  11      131.92       35.71     88.69 o
  -1  16  11       27.18       -9.26     84.22 o
   0  16  11        1.65        0.29    121.45 o
   1  16  11       36.71      -74.68    103.95 o
   2  16  11        0.56      -44.21    155.27 o
  -8  17  11      170.49       53.71    108.58 o
  -7  17  11       19.74       -8.98    132.75 o
  -6  17  11      386.07      435.97    138.47 o
  -5  17  11        0.04      -99.00     99.00 o
  -4  17  11      246.98      312.94    149.79 o
  -3  17  11       96.13      146.28    104.95 o
  -2  17  11       39.12        4.55     96.48 o
  -1  17  11      206.96      119.64     90.76 o
   0  17  11       41.69      -51.19     93.31 o
   1  17  11       19.64      -69.29    108.88 o
  -5  18  11      170.19      231.41    136.00 o
  -4  18  11       56.43      135.15    107.57 o
  -3  18  11      100.06       81.98    104.40 o
  -2  18  11      128.53       89.10     98.40 o
 -16   0  12     1137.42     1338.25    224.34 o
 -14   0  12     1034.31      899.45    195.72 o
 -12   0  12     1955.23     1857.66    217.43 o
 -10   0  12      247.10      271.06     75.12 o
  -8   0  12      288.54      262.05     70.79 o
  -6   0  12     1305.52     1568.76    105.31 o
  -4   0  12     1368.00     1636.55    103.74 o
  -2   0  12     2226.52     2238.53    131.94 o
   0   0  12     1691.31     1802.73    140.91 o
   2   0  12      108.57      152.01    106.18 o
   4   0  12     2138.28     2458.42    169.23 o
   6   0  12     2224.31     2160.65    204.54 o
   8   0  12      491.22      393.07     94.44 o
 -16   1  12        0.40      249.58    120.47 o
 -15   1  12     1330.69     1079.09    148.93 o
 -14   1  12       11.54       -3.41    105.92 o
 -13   1  12     2330.59     2561.20    167.22 o
 -12   1  12        8.86      -42.53     78.61 o
 -11   1  12      974.11     1147.54     84.68 o
 -10   1  12      127.40      101.39     46.29 o
  -9   1  12       30.89      -40.83     40.83 o
  -8   1  12        1.00      -39.09     39.09 o
  -7   1  12      781.12      940.04     59.92 o
  -6   1  12        4.88       60.61     40.00 o
  -5   1  12      660.61      785.49     53.98 o
  -4   1  12      116.06      119.39     39.85 o
  -3   1  12     1680.45     1979.06     78.45 o
  -2   1  12        0.35      -10.02     35.18 o
  -1   1  12     1397.62     1438.94     73.11 o
   0   1  12        0.30      -36.71     38.50 o
   1   1  12      327.69      390.04     51.61 o
   2   1  12       52.38       80.95     43.23 o
   3   1  12     1247.88     1491.70     81.30 o
   4   1  12       70.88       54.52     48.93 o
   5   1  12     1767.50     1909.70    111.86 o
   6   1  12       44.03      101.18     48.28 o
   7   1  12     2404.79     2223.73    103.70 o
   8   1  12        8.68      -11.04     53.50 o
 -16   2  12      560.22      856.29    164.23 o
 -15   2  12        2.52       69.44    114.75 o
 -14   2  12     1724.20     1786.52    164.28 o
 -13   2  12      144.94      307.69     99.80 o
 -12   2  12     1652.79     1677.90    135.06 o
 -11   2  12       67.28       77.04     56.29 o
 -10   2  12      596.80      689.61     61.89 o
  -9   2  12      128.09      106.62     45.51 o
  -8   2  12      826.37      996.57     61.77 o
  -7   2  12       16.51       37.06     39.89 o
  -6   2  12      690.10      648.58     52.76 o
  -5   2  12        4.54      -35.41     35.96 o
  -4   2  12     2629.61     3009.47     99.02 o
  -3   2  12      425.32      518.73     45.28 o
  -2   2  12     2545.22     2692.97     98.45 o
  -1   2  12        7.80      -35.96     35.96 o
   0   2  12      564.15      661.72     57.63 o
   1   2  12        3.72      219.04     47.69 o
   2   2  12      904.24      988.19     68.05 o
   3   2  12        5.15      221.18     48.67 o
   4   2  12     1377.60     1452.37     88.56 o
   5   2  12      105.95       45.71     46.30 o
   6   2  12     1620.18     1583.66     85.46 o
   7   2  12       12.72       77.64     49.68 o
   8   2  12     1015.96      962.44     81.94 o
 -16   3  12       14.03       20.65    120.31 o
 -15   3  12     1689.85     1918.77    302.00 o
 -14   3  12      399.45      635.17    128.09 o
 -13   3  12     3355.44     3506.47    216.28 o
 -12   3  12      103.16      204.43     93.33 o
 -11   3  12     1150.35     1197.06     81.53 o
 -10   3  12      155.87      236.79     56.82 o
  -9   3  12        5.73       49.17     44.79 o
  -8   3  12      316.55      314.93     49.03 o
  -7   3  12     1226.56     1403.47     69.70 o
  -6   3  12       47.83       72.42     41.30 o
  -5   3  12     1715.14     1962.12     77.28 o
  -4   3  12       53.44      122.35     39.01 o
  -3   3  12     4915.16     5410.56    157.81 o
  -2   3  12      247.89      139.94     39.01 o
  -1   3  12      434.28      443.09     53.71 o
   0   3  12        0.02        1.41     41.11 o
   1   3  12        7.75       18.78     41.81 o
   2   3  12        1.37       82.43     46.06 o
   3   3  12      870.59     1119.39     72.91 o
   4   3  12       14.43       57.00     44.75 o
   5   3  12      909.20     1061.73     86.87 o
   6   3  12       51.15       68.96     44.88 o
   7   3  12     1343.37     1303.39     77.32 o
   8   3  12       45.09       69.78     69.60 o
 -16   4  12      282.64      223.85    124.33 o
 -15   4  12      129.42      301.92    127.68 o
 -14   4  12     1402.50     1352.21    138.52 o
 -13   4  12      193.98      378.63    172.17 o
 -12   4  12     1532.03     1654.79    118.07 o
 -11   4  12       24.05       44.45     59.86 o
 -10   4  12      890.19      983.57     75.35 o
  -9   4  12        1.05      -16.76     46.84 o
  -8   4  12      398.26      264.17     48.59 o
  -7   4  12      429.65      387.39     49.98 o
  -6   4  12      950.16     1045.24     59.74 o
  -5   4  12       43.09       74.00     40.94 o
  -4   4  12     3237.62     3685.09    112.80 o
  -3   4  12      644.09      749.23     52.62 o
  -2   4  12     1462.34     1553.16     74.23 o
  -1   4  12      352.56      353.46     46.46 o
   0   4  12       36.47        4.84     42.70 o
   1   4  12      212.54      326.09     50.46 o
   2   4  12     1181.96     1234.08     73.41 o
   3   4  12      329.29      358.35     52.84 o
   4   4  12     1129.09     1154.39     74.40 o
   5   4  12        0.81       28.70     46.64 o
   6   4  12     1033.15     1032.46     69.38 o
   7   4  12        2.78       24.42     49.01 o
   8   4  12      477.53      505.05     75.96 o
 -16   5  12       13.64       -4.36    150.06 o
 -15   5  12     1097.99      853.75    177.61 o
 -14   5  12      340.48      349.32    112.29 o
 -13   5  12     1802.32     1473.27    142.15 o
 -12   5  12      131.11       68.53     76.58 o
 -11   5  12     1701.09     1757.16    109.47 o
 -10   5  12        7.36      -39.62     59.67 o
  -9   5  12      233.75      132.58     55.95 o
  -8   5  12        4.10      -45.02     49.58 o
  -7   5  12     2067.79     2042.38     83.15 o
  -6   5  12        0.72      -19.82     41.17 o
  -5   5  12     1740.43     1747.90     73.53 o
  -4   5  12       67.90      148.07     46.21 o
  -3   5  12     2551.96     2502.61     91.25 o
  -2   5  12       83.37       99.96     41.20 o
  -1   5  12      940.19      952.66     63.76 o
   0   5  12       20.03       76.32     42.10 o
   1   5  12       35.12       -9.42     43.20 o
   2   5  12        0.07       77.54     46.46 o
   3   5  12      580.63      638.16     59.24 o
   4   5  12        7.87       56.22     46.34 o
   5   5  12     1131.70     1282.50     80.83 o
   6   5  12        8.59      -26.42     44.81 o
   7   5  12      471.79      406.42     61.04 o
   8   5  12       28.39       91.05     56.22 o
 -15   6  12       13.91      273.50    143.39 o
 -14   6  12      830.01      634.31    119.66 o
 -13   6  12        6.65       52.53     97.17 o
 -12   6  12     1779.59     1765.20    144.60 o
 -11   6  12      262.62      322.31     74.39 o
 -10   6  12      330.74      222.36     72.87 o
  -9   6  12      235.79      171.87     64.16 o
  -8   6  12       87.31      -32.88     52.25 o
  -7   6  12       30.72      -34.56     46.41 o
  -6   6  12     2014.31     2194.69     88.58 o
  -5   6  12        7.47       59.37     40.68 o
  -4   6  12     1968.53     2090.34     83.84 o
  -3   6  12      131.19      136.63     44.55 o
  -2   6  12     1591.44     1570.94     75.23 o
  -1   6  12      285.39      210.10     44.72 o
   0   6  12       65.06       46.08     43.79 o
   1   6  12        6.10       21.48     42.43 o
   2   6  12      532.13      539.25     56.88 o
   3   6  12       93.20       64.92     55.44 o
   4   6  12      570.14      546.01     70.49 o
   5   6  12        0.34        6.16     59.11 o
   6   6  12      674.84      600.98     68.32 o
   7   6  12        5.03      -50.82     50.82 o
 -15   7  12      844.89      966.69    148.93 o
 -14   7  12      178.73      582.76    117.14 o
 -13   7  12     1541.81     1303.29    133.08 o
 -12   7  12        4.29       70.03     76.31 o
 -11   7  12     1482.90     1424.05    146.02 o
 -10   7  12       66.64       67.07     67.23 o
  -9   7  12      277.94      295.57     70.16 o
  -8   7  12      359.97      261.74     77.00 o
  -7   7  12     1834.51     1783.06     99.93 o
  -6   7  12      543.26      521.17     55.57 o
  -5   7  12     1474.59     1435.28     76.78 o
  -4   7  12       51.46       57.44     46.59 o
  -3   7  12     2113.82     1960.92     97.85 o
  -2   7  12       24.13       -6.34     42.17 o
  -1   7  12      857.79      783.20     64.48 o
   0   7  12      102.36      137.35     44.77 o
   1   7  12      242.51      178.93     48.28 o
   2   7  12       29.06      104.86     53.67 o
   3   7  12      766.69      699.93     75.28 o
   4   7  12        5.95      -56.70     56.70 o
   5   7  12      721.92      588.70     76.95 o
   6   7  12        0.93        9.84     56.39 o
   7   7  12      535.88      490.22     76.07 o
 -15   8  12       40.65       50.62    115.71 o
 -14   8  12     1700.32     1577.79    147.64 o
 -13   8  12        0.10      322.77    109.11 o
 -12   8  12     1526.21     1490.70    106.55 o
 -11   8  12       50.76      157.38     73.67 o
 -10   8  12      314.17      227.84     73.42 o
  -9   8  12      383.55      359.14     72.84 o
  -8   8  12      293.80      157.55     61.44 o
  -7   8  12      262.81      183.98     56.90 o
  -6   8  12     2281.44     2397.17     99.46 o
  -5   8  12        0.88       58.62     58.66 o
  -4   8  12     2974.18     2670.08    110.41 o
  -3   8  12      131.40       98.40     48.29 o
  -2   8  12     1161.30     1106.39     67.72 o
  -1   8  12      348.59      311.40     50.94 o
   0   8  12      102.93       21.44     44.19 o
   1   8  12      113.39       34.33     52.45 o
   2   8  12      142.00      209.83     58.11 o
   3   8  12       18.29       23.92     59.82 o
   4   8  12      635.58      494.74     72.54 o
   5   8  12        0.04       47.43     59.62 o
   6   8  12      739.49      642.84     74.32 o
   7   8  12        6.47       -5.94     65.31 o
 -14   9  12        9.58      226.80    116.08 o
 -13   9  12     1903.53     1696.05    225.57 o
 -12   9  12       15.19       46.95     74.58 o
 -11   9  12     1176.20     1003.76     99.63 o
 -10   9  12        0.05      -25.15     67.76 o
  -9   9  12       58.73       -1.55     66.75 o
  -8   9  12      544.92      301.81     70.69 o
  -7   9  12     1042.21      982.19     76.80 o
  -6   9  12       37.76       23.08     54.23 o
  -5   9  12     1810.65     1696.88     94.53 o
  -4   9  12        0.59      117.67     58.77 o
  -3   9  12     2894.09     2684.53    161.07 o
  -2   9  12        1.05       16.46     47.51 o
  -1   9  12       77.45      142.99     49.45 o
   0   9  12      286.26      161.51     49.32 o
   1   9  12       23.13      -30.27     53.05 o
   2   9  12      125.06       78.83     57.95 o
   3   9  12      799.27      641.17     73.27 o
   4   9  12        2.01       34.57     63.25 o
   5   9  12      740.60      574.46     69.57 o
   6   9  12        6.10      -62.65     62.65 o
 -14  10  12     1752.86     1592.34    152.31 o
 -13  10  12        0.69       27.95     88.74 o
 -12  10  12     1484.54     1261.59    141.89 o
 -11  10  12      146.14      158.33     78.45 o
 -10  10  12      435.32      344.87     79.17 o
  -9  10  12        0.30      -66.44     66.44 o
  -8  10  12      213.47      168.35     68.13 o
  -7  10  12      272.46      173.61     63.18 o
  -6  10  12     1411.60     1364.67    121.49 o
  -5  10  12       63.17      100.46     62.85 o
  -4  10  12     2427.67     2103.86    106.15 o
  -3  10  12       43.00        4.38     56.80 o
  -2  10  12      653.51      554.73     82.41 o
  -1  10  12      158.63      135.64     50.02 o
   0  10  12       60.93       -2.66     46.99 o
   1  10  12       36.96       93.28     54.68 o
   2  10  12      115.72       49.73     58.97 o
   3  10  12        0.02       23.30     58.83 o
   4  10  12      667.83      524.03     73.03 o
   5  10  12        0.25       39.21     61.15 o
   6  10  12     1001.66      795.12     85.53 o
 -13  11  12     1070.80     1013.05    129.10 o
 -12  11  12       18.92      191.02     90.70 o
 -11  11  12      683.02      531.94    125.60 o
 -10  11  12      101.46       97.12     82.66 o
  -9  11  12       18.95      -73.05     73.05 o
  -8  11  12       65.62       76.61     77.56 o
  -7  11  12      523.88      576.96     71.75 o
  -6  11  12       10.94      -69.19     69.19 o
  -5  11  12     1038.88     1014.32     88.67 o
  -4  11  12        7.74       44.34     61.25 o
  -3  11  12     1536.04     1424.23    134.98 o
  -2  11  12       28.92      -61.12     61.12 o
  -1  11  12      525.38      457.16     98.55 o
   0  11  12      180.19      126.42     84.10 o
   1  11  12       41.02      -27.82     61.39 o
   2  11  12       13.33       31.80     69.85 o
   3  11  12      351.48      287.11     67.25 o
   4  11  12        0.72      -82.68     82.68 o
   5  11  12      497.62      335.58     80.16 o
 -12  12  12     1141.33     1042.16    159.38 o
 -11  12  12       16.85      -46.01     89.57 o
 -10  12  12       90.53       61.47     83.19 o
  -9  12  12      137.00      -40.65     75.68 o
  -8  12  12       23.12        0.25     88.85 o
  -7  12  12      154.18       42.65     76.51 o
  -6  12  12      781.88      795.70    178.36 o
  -5  12  12        0.40       11.21     75.75 o
  -4  12  12     1184.39     1135.32    113.27 o
  -3  12  12       10.41      -17.10     64.51 o
  -2  12  12      529.15      441.61     73.34 o
  -1  12  12      200.51      112.61     71.69 o
   0  12  12       45.64      -65.81     77.00 o
   1  12  12        1.00      -25.99     74.87 o
   2  12  12       45.25       72.35     86.53 o
   3  12  12        0.19       -7.79     83.11 o
   4  12  12      325.45      249.31    141.17 o
   5  12  12       25.46      -42.01    126.65 o
 -12  13  12       32.18      100.47    123.27 o
 -11  13  12      186.09     -102.30    102.30 o
 -10  13  12        1.82      -70.23     97.60 o
  -9  13  12        6.18      -56.32     87.36 o
  -8  13  12        8.98      -10.39    106.00 o
  -7  13  12      235.15      101.13     99.35 o
  -6  13  12        3.68      -87.60     87.60 o
  -5  13  12      887.40      619.72    125.93 o
  -4  13  12        0.08      -82.12     82.12 o
  -3  13  12      384.59      174.62    131.95 o
  -2  13  12       13.48      -75.62     75.62 o
  -1  13  12      458.20      255.40     79.10 o
   0  13  12        6.19      -51.83     83.39 o
   1  13  12       44.16       20.69     78.25 o
   2  13  12        1.14      -48.71     82.83 o
   3  13  12      229.11      175.16     93.52 o
   4  13  12        0.45      -45.30     91.61 o
 -11  14  12        0.55     -103.52    103.52 o
 -10  14  12       60.56     -102.91    102.91 o
  -9  14  12       43.76      -87.36    107.86 o
  -8  14  12       44.19       11.92     93.27 o
  -7  14  12       31.05      -19.60     99.25 o
  -6  14  12      515.50      525.01    108.84 o
  -5  14  12        3.30       57.67     93.34 o
  -4  14  12      869.92      655.04    107.10 o
  -3  14  12       37.77      -21.00     84.28 o
  -2  14  12      328.39      327.90     91.77 o
  -1  14  12       43.97        2.05     78.97 o
   0  14  12       22.83      -88.38     95.21 o
   1  14  12      165.85      125.98     89.25 o
   2  14  12       20.06       42.38     88.99 o
   3  14  12        1.24      -77.94     89.44 o
 -10  15  12       21.10      -72.50    108.35 o
  -9  15  12        2.30       13.07    107.63 o
  -8  15  12       35.80       42.08    112.13 o
  -7  15  12      108.89      196.15    107.34 o
  -6  15  12        4.33      -41.13    108.66 o
  -5  15  12      466.20      449.80    109.26 o
  -4  15  12        0.08      -93.73     93.73 o
  -3  15  12      328.11      400.38    102.68 o
  -2  15  12       74.22      -85.70     85.70 o
  -1  15  12      133.40       68.93     86.39 o
   0  15  12        1.31      -99.17     99.17 o
   1  15  12       17.18       73.92    107.61 o
   2  15  12       42.85       25.12     97.95 o
  -8  16  12       24.60     -105.92    105.92 o
  -7  16  12       11.81     -117.86    126.23 o
  -6  16  12      202.60      -38.86    119.64 o
  -5  16  12       49.69      -72.59     99.76 o
  -4  16  12      694.33      576.98    113.53 o
  -3  16  12       11.08     -109.71    115.89 o
  -2  16  12      306.20      251.04    111.44 o
  -1  16  12       39.26      101.21     94.72 o
   0  16  12        0.23      -45.50    118.28 o
  -5  17  12      315.46      425.11    133.21 o
  -4  17  12       25.53      -77.69     99.27 o
  -3  17  12      337.36      114.99    142.13 o
 -15   0  13     1717.92     1634.44    510.68 o
 -13   0  13     1255.85     1167.03    203.71 o
 -11   0  13     1596.14     1578.92    169.23 o
  -9   0  13      240.49      284.73     78.77 o
  -7   0  13     1357.38     1565.03    112.28 o
  -5   0  13     6288.97     6876.16    276.79 o
  -3   0  13     1725.96     1984.70    131.87 o
  -1   0  13     3726.98     3865.90    193.58 o
   1   0  13       18.07      -12.40     92.74 o
   3   0  13      374.04      428.32     87.88 o
   5   0  13     1018.16     1118.23    119.65 o
   7   0  13      141.77      238.99     82.42 o
 -15   1  13        6.40       31.72    124.35 o
 -14   1  13     1302.43     1425.99    159.21 o
 -13   1  13      169.28       26.26     99.07 o
 -12   1  13      813.49      795.00    104.54 o
 -11   1  13       56.89      209.64     66.11 o
 -10   1  13     1413.88     1613.61     81.84 o
  -9   1  13       15.27      -43.70     43.70 o
  -8   1  13        3.16      -41.84     41.84 o
  -7   1  13        8.28       51.11     43.30 o
  -6   1  13     3472.81     4272.95    137.61 o
  -5   1  13       52.79      117.26     44.66 o
  -4   1  13     5154.97     5729.14    167.73 o
  -3   1  13        0.13      -40.08     40.08 o
  -2   1  13     2327.18     2708.34    108.73 o
  -1   1  13      227.09      174.27     45.45 o
   0   1  13     1248.18     1339.88     73.45 o
   1   1  13       33.66       26.78     45.46 o
   2   1  13      125.47       15.96     44.84 o
   3   1  13        0.00      232.07     69.82 o
   4   1  13      522.94      591.53     68.91 o
   5   1  13        5.68      -21.82     50.79 o
   6   1  13      896.15      980.61     82.82 o
   7   1  13        4.00      -16.24     49.74 o
 -15   2  13      982.50     1102.11    158.18 o
 -14   2  13       59.21      -88.02    114.58 o
 -13   2  13     1481.92     1743.67    168.97 o
 -12   2  13      327.16      336.27     93.69 o
 -11   2  13     3119.79     3231.74    130.45 o
 -10   2  13       42.28       79.50     53.48 o
  -9   2  13      207.76      260.30     52.99 o
  -8   2  13       28.23       50.16     45.08 o
  -7   2  13       93.11      136.71     47.24 o
  -6   2  13      266.45      291.28     48.28 o
  -5   2  13     2157.68     2420.05     90.72 o
  -4   2  13       63.76      114.59     45.71 o
  -3   2  13     2506.01     3000.89    110.94 o
  -2   2  13       18.55       45.55     42.49 o
  -1   2  13     2851.70     3219.95    129.48 o
   0   2  13        0.21      129.34     47.73 o
   1   2  13       17.26      -47.15     47.15 o
   2   2  13        7.43      -41.45     41.45 o
   3   2  13       49.97      131.28     49.38 o
   4   2  13        0.25        9.49     48.41 o
   5   2  13      826.04     1012.30     81.74 o
   6   2  13       24.77       58.01     49.61 o
   7   2  13      659.04      750.84     73.50 o
 -15   3  13       59.51       93.16    127.59 o
 -14   3  13     1152.26     1244.92    138.10 o
 -13   3  13      171.54      338.95    117.93 o
 -12   3  13     1391.99     1656.02    139.26 o
 -11   3  13       26.96       35.76     59.25 o
 -10   3  13     1265.86     1510.93     88.68 o
  -9   3  13        0.81       16.38     46.48 o
  -8   3  13      389.95      400.33     53.96 o
  -7   3  13        0.15       -1.76     43.04 o
  -6   3  13      220.22      181.32     45.98 o
  -5   3  13      148.18      238.80     45.37 o
  -4   3  13     2753.05     3126.90    109.35 o
  -3   3  13       35.64       45.93     40.08 o
  -2   3  13     1723.80     2064.57    100.56 o
  -1   3  13        2.27       36.86     45.33 o
   0   3  13     1271.62     1361.26     80.63 o
   1   3  13        6.09       61.42     48.84 o
   2   3  13        3.64       13.71     42.45 o
   3   3  13       23.98      187.64     51.98 o
   4   3  13      627.64      654.43     65.64 o
   5   3  13        0.07       58.63     49.50 o
   6   3  13      672.14      593.19     65.78 o
   7   3  13        0.03       44.62     52.80 o
 -15   4  13      945.86      962.82    150.94 o
 -14   4  13      408.31      355.20    114.55 o
 -13   4  13     1106.23     1245.72    134.20 o
 -12   4  13       63.81      260.15     87.41 o
 -11   4  13     3026.74     3109.42    135.64 o
 -10   4  13       17.50       20.37     57.96 o
  -9   4  13      889.25      936.10     69.84 o
  -8   4  13        5.07      -46.52     47.45 o
  -7   4  13       20.61        9.54     44.87 o
  -6   4  13      150.39      135.15     45.11 o
  -5   4  13     1962.05     2179.42     85.31 o
  -4   4  13       39.61       44.83     42.16 o
  -3   4  13     1123.08     1248.13     66.95 o
  -2   4  13      184.88      175.48     45.90 o
  -1   4  13     1515.21     1570.60     86.54 o
   0   4  13        0.68       52.59     48.02 o
   1   4  13       40.49       13.30     45.42 o
   2   4  13        1.69       68.63     46.98 o
   3   4  13      106.18       89.06     50.54 o
   4   4  13       10.38       68.38     51.09 o
   5   4  13     1099.79     1185.65     80.40 o
   6   4  13        7.16       44.71     49.99 o
   7   4  13      681.87      643.89     69.55 o
 -15   5  13       40.84      115.18    126.84 o
 -14   5  13     1167.66     1199.30    138.62 o
 -13   5  13       37.04      112.86    103.71 o
 -12   5  13     1312.00     1331.58    105.31 o
 -11   5  13      275.91      330.95    105.90 o
 -10   5  13      683.72      737.66     74.08 o
  -9   5  13      444.08      382.44     59.63 o
  -8   5  13      111.24       49.67     51.99 o
  -7   5  13        0.03        3.61     46.09 o
  -6   5  13      717.62      856.24     59.47 o
  -5   5  13        6.93        7.24     43.90 o
  -4   5  13     2012.89     2129.49     87.11 o
  -3   5  13        0.06      -19.37     41.41 o
  -2   5  13      818.53      856.20     61.91 o
  -1   5  13      396.05      384.87     53.08 o
   0   5  13     1198.92     1010.93     73.93 o
   1   5  13        8.56       47.32     46.70 o
   2   5  13       59.21      -16.58     52.49 o
   3   5  13       38.06      124.02     50.08 o
   4   5  13     1240.82     1354.66    104.60 o
   5   5  13        7.62       19.60     49.84 o
   6   5  13      726.71      863.25     69.02 o
 -15   6  13     1050.81     1004.04    144.24 o
 -14   6  13      238.80      143.71    113.39 o
 -13   6  13     1269.95     1249.67    132.85 o
 -12   6  13        7.39       48.19     77.07 o
 -11   6  13     2220.24     2323.82    129.41 o
 -10   6  13       32.45       69.92     70.66 o
  -9   6  13      990.80      933.18     99.25 o
  -8   6  13        5.37       11.80     51.97 o
  -7   6  13       53.42      -21.51     48.76 o
  -6   6  13       83.96       39.40     46.23 o
  -5   6  13     1881.14     2006.26     86.26 o
  -4   6  13        0.59      -12.59     46.67 o
  -3   6  13      678.01      642.81     59.13 o
  -2   6  13        1.00      -31.81     43.26 o
  -1   6  13     1219.42     1199.92     75.55 o
   0   6  13        0.05      -44.94     44.94 o
   1   6  13      101.10       60.06     48.34 o
   2   6  13       43.74      -12.06     47.59 o
   3   6  13      458.29      474.04     60.14 o
   4   6  13       66.33       78.10     63.04 o
   5   6  13      745.82      732.30     70.77 o
   6   6  13        0.76       11.61     57.63 o
 -14   7  13     1476.19     1449.53    198.01 o
 -13   7  13       39.96       83.87    101.87 o
 -12   7  13     2049.56     1824.36    119.74 o
 -11   7  13       44.89      141.93     79.02 o
 -10   7  13      723.42      825.96     91.46 o
  -9   7  13      113.41      251.00     73.28 o
  -8   7  13       22.68      -21.10     63.65 o
  -7   7  13       46.94      -52.46     52.46 o
  -6   7  13      595.94      567.54     60.32 o
  -5   7  13       97.42      107.70     49.96 o
  -4   7  13     1693.88     1669.27     92.24 o
  -3   7  13        6.29      -20.02     45.30 o
  -2   7  13      896.30      977.07     66.96 o
  -1   7  13        0.49       46.99     47.85 o
   0   7  13      513.73      353.56     55.54 o
   1   7  13      148.66      130.31     49.45 o
   2   7  13       15.53       63.41     56.18 o
   3   7  13       11.45      -37.79     60.14 o
   4   7  13      743.00      654.21     77.97 o
   5   7  13       22.59       90.69     62.61 o
   6   7  13      669.29      674.95     80.85 o
 -14   8  13        4.71      142.99    115.39 o
 -13   8  13     1421.32     1382.51    141.42 o
 -12   8  13        8.16      206.46     84.57 o
 -11   8  13     2275.36     2193.39    125.82 o
 -10   8  13       61.41       36.98     78.13 o
  -9   8  13      687.46      600.29     82.86 o
  -8   8  13       12.12      -56.34     56.34 o
  -7   8  13        2.61       22.71     55.85 o
  -6   8  13      101.08       55.31     56.90 o
  -5   8  13      677.53      411.44     59.26 o
  -4   8  13       14.65       61.56     50.94 o
  -3   8  13     1235.25     1127.31     71.67 o
  -2   8  13       73.31       61.24     47.11 o
  -1   8  13     1042.75      959.29     66.68 o
   0   8  13        1.09      -49.29     49.29 o
   1   8  13      209.13      181.55     53.12 o
   2   8  13      205.24      203.41     60.54 o
   3   8  13      250.43      140.40     80.37 o
   4   8  13      150.27      161.18     69.53 o
   5   8  13      734.22      606.95     80.10 o
 -13   9  13       15.53      119.04     96.06 o
 -12   9  13     1907.84     1694.77    143.20 o
 -11   9  13       11.04      -45.70     99.98 o
 -10   9  13     1006.53      983.97     95.29 o
  -9   9  13       35.63       68.42     74.06 o
  -8   9  13      334.63      330.90     72.30 o
  -7   9  13       36.87      -54.90     54.90 o
  -6   9  13      356.48      287.98     64.17 o
  -5   9  13       27.40       58.25     68.74 o
  -4   9  13     1879.51     1925.48    107.80 o
  -3   9  13       22.49      -33.78     49.89 o
  -2   9  13      679.11      479.42     63.68 o
  -1   9  13       37.25      -25.91     49.96 o
   0   9  13      682.07      541.21     77.02 o
   1   9  13      153.65      130.74     61.49 o
   2   9  13       74.30       41.87     60.34 o
   3   9  13       19.00       78.64     67.43 o
   4   9  13      335.80      299.92     75.32 o
   5   9  13        4.76      -30.66     61.47 o
 -13  10  13      882.95      800.90    117.33 o
 -12  10  13       44.34      298.30     91.58 o
 -11  10  13     1746.24     1718.81    116.56 o
 -10  10  13       64.49       13.53     76.92 o
  -9  10  13      203.46      185.86     75.21 o
  -8  10  13      207.16      175.44     72.12 o
  -7  10  13       10.87      -64.12     64.12 o
  -6  10  13       25.66       -3.12     59.18 o
  -5  10  13      960.27      880.60     80.02 o
  -4  10  13       16.02      166.21     74.13 o
  -3  10  13     1311.82     1279.84    109.59 o
  -2  10  13        1.63       28.00     55.64 o
  -1  10  13     1364.75     1256.98    100.67 o
   0  10  13        8.35      -49.47     49.47 o
   1  10  13       71.89      -51.00     58.30 o
   2  10  13      163.77      200.30     65.02 o
   3  10  13      111.14        1.94     75.17 o
   4  10  13       25.58      -11.18     71.36 o
 -12  11  13     1707.41     1593.85    196.62 o
 -11  11  13        8.26       -4.22     88.68 o
 -10  11  13      666.81      598.23    106.55 o
  -9  11  13       17.69      -64.38     78.80 o
  -8  11  13        2.70       88.51     99.82 o
  -7  11  13        3.02      -12.32     67.88 o
  -6  11  13      317.79      162.88     72.38 o
  -5  11  13        0.46       92.72     78.53 o
  -4  11  13     1452.06     1253.69     89.34 o
  -3  11  13       46.55       37.52     60.83 o
  -2  11  13     1395.04     1293.20    107.00 o
  -1  11  13      210.35      177.06     60.59 o
   0  11  13      254.87      164.12     81.90 o
   1  11  13       19.08      109.95     70.75 o
   2  11  13        3.48      -66.96     66.96 o
   3  11  13        0.16      -24.39     71.93 o
   4  11  13       25.07      -70.88     70.88 o
 -11  12  13      980.84      933.18    141.70 o
 -10  12  13        7.86      -19.51     84.38 o
  -9  12  13      162.21       42.78     81.17 o
  -8  12  13        3.94      -81.26     81.26 o
  -7  12  13       43.63      -51.44     80.88 o
  -6  12  13        0.43      -75.42     75.42 o
  -5  12  13      881.76      577.93     93.06 o
  -4  12  13       35.17       65.19     76.47 o
  -3  12  13      700.79      597.10     83.43 o
  -2  12  13      111.56       16.86     73.32 o
  -1  12  13      542.22      344.29     76.38 o
   0  12  13        0.06      -62.01     62.01 o
   1  12  13        1.35      -82.00     82.00 o
   2  12  13       13.71       39.29     88.17 o
   3  12  13       54.28      -76.51     90.09 o
 -11  13  13        0.15       23.48    109.40 o
 -10  13  13      574.99      433.17    123.70 o
  -9  13  13        2.43      -95.12     95.12 o
  -8  13  13        0.05      -24.44    101.51 o
  -7  13  13       37.68        3.52    100.58 o
  -6  13  13      225.70       89.96     96.66 o
  -5  13  13       23.96      157.62     97.25 o
  -4  13  13      445.74      223.38     95.61 o
  -3  13  13       15.75       91.95     87.51 o
  -2  13  13      736.05      550.81    130.36 o
  -1  13  13        0.75      -67.63     67.63 o
   0  13  13       41.40       92.06    113.72 o
   1  13  13       49.37        4.24     85.19 o
   2  13  13       12.89        4.02     92.73 o
  -9  14  13      331.74      399.50    145.21 o
  -8  14  13        0.81      -86.48    109.00 o
  -7  14  13        1.43     -149.68    149.68 o
  -6  14  13       28.31       90.24    102.88 o
  -5  14  13      227.25      140.97     99.28 o
  -4  14  13       10.08      -36.35     99.19 o
  -3  14  13      215.90      331.06    102.78 o
  -2  14  13       52.24      -86.91     86.91 o
  -1  14  13      112.80       -2.87     89.94 o
   0  14  13       10.41        3.35     85.39 o
   1  14  13       15.31       51.70     94.99 o
  -8  15  13       24.08       29.27    112.32 o
  -7  15  13      105.50       80.38    154.46 o
  -6  15  13       17.13     -108.48    116.25 o
  -5  15  13       24.93     -104.76    104.76 o
  -4  15  13      170.79       49.66     96.78 o
  -3  15  13       21.91      -93.82     93.82 o
  -2  15  13      507.39      542.64    163.12 o
  -1  15  13        6.24      -15.12     88.02 o
 -14   0  14     1156.33     1084.96    232.45 o
 -12   0  14     1511.33     1639.64    183.67 o
 -10   0  14     3141.45     3432.60    183.71 o
  -8   0  14     1441.14     1711.25    120.97 o
  -6   0  14       23.75      -45.70     66.51 o
  -4   0  14     2424.62     3166.93    178.13 o
  -2   0  14     3314.12     3863.60    201.12 o
   0   0  14      609.77      613.93     86.86 o
   2   0  14      531.46      736.75    103.07 o
   4   0  14      327.72      299.24     89.32 o
 -15   1  14      156.76      -23.69    128.91 o
 -14   1  14       14.28       11.36    120.96 o
 -13   1  14     1666.77     1604.37    146.21 o
 -12   1  14       51.64      283.05     94.47 o
 -11   1  14     3656.50     3722.96    167.52 o
 -10   1  14       15.18       80.87     66.45 o
  -9   1  14     2335.35     2523.16    108.50 o
  -8   1  14       42.63       89.58     53.34 o
  -7   1  14       89.46       49.62     49.95 o
  -6   1  14        2.11      -22.17     50.18 o
  -5   1  14      395.16      470.53     55.93 o
  -4   1  14        8.36      165.85     51.45 o
  -3   1  14     3342.99     3939.67    144.75 o
  -2   1  14       88.61      224.66     51.14 o
  -1   1  14     1613.33     1847.30    119.21 o
   0   1  14        4.31       20.85     48.41 o
   1   1  14      534.93      559.97     63.88 o
   2   1  14        4.39       18.59     50.57 o
   3   1  14       10.59      -24.66     52.08 o
   4   1  14        8.11       66.08     56.10 o
   5   1  14      934.33      986.33     84.57 o
 -15   2  14        5.44      -97.89    122.93 o
 -14   2  14      310.61       88.77    114.85 o
 -13   2  14       38.38      112.60    103.49 o
 -12   2  14     3011.71     3101.44    195.52 o
 -11   2  14       27.75       51.11     68.90 o
 -10   2  14     1328.29     1402.18     85.83 o
  -9   2  14       45.87       65.16     51.72 o
  -8   2  14      851.47      994.86     68.60 o
  -7   2  14       40.06       83.36     47.57 o
  -6   2  14      108.40       16.59     44.52 o
  -5   2  14        2.18      207.27     51.76 o
  -4   2  14     2035.97     2380.82    101.03 o
  -3   2  14       47.39      297.24     54.08 o
  -2   2  14     4536.41     5211.44    175.78 o
  -1   2  14      265.74      263.49     56.75 o
   0   2  14      202.93      354.15     57.53 o
   1   2  14      123.63       45.61     49.03 o
   2   2  14      498.42      452.56     60.92 o
   3   2  14        0.27      190.48     56.24 o
   4   2  14      148.16      294.37     63.95 o
   5   2  14        8.49      138.55     58.37 o
 -15   3  14        5.04     -125.29    125.29 o
 -14   3  14       17.93     -107.48    107.48 o
 -13   3  14     1362.02     1557.54    145.70 o
 -12   3  14       58.92      272.45    106.45 o
 -11   3  14     2354.45     2606.80    121.05 o
 -10   3  14       69.26       67.11     62.06 o
  -9   3  14     1498.21     1738.15     90.95 o
  -8   3  14       95.42       53.97     49.61 o
  -7   3  14      130.63      141.61     48.68 o
  -6   3  14       35.96       25.10     44.49 o
  -5   3  14      256.46      193.28     50.60 o
  -4   3  14      142.15      264.68     50.66 o
  -3   3  14     2847.78     3364.41    129.98 o
  -2   3  14      302.09      367.05     60.02 o
  -1   3  14     1952.25     2273.63    109.69 o
   0   3  14        4.36        8.69     48.56 o
   1   3  14       34.13       -3.28     48.31 o
   2   3  14       16.93       11.97     49.90 o
   3   3  14        5.63      -16.51     50.22 o
   4   3  14        0.56       32.01     53.88 o
   5   3  14      553.14      653.13     75.34 o
 -14   4  14       88.71     -111.16    111.16 o
 -13   4  14       28.62       28.46    106.73 o
 -12   4  14     2338.57     2046.57    158.29 o
 -11   4  14        2.89      -48.58     63.11 o
 -10   4  14      927.80     1158.93     86.56 o
  -9   4  14       59.99       31.75     55.40 o
  -8   4  14     1034.92     1000.47     67.84 o
  -7   4  14        0.05      -10.50     46.20 o
  -6   4  14       25.17      -21.67     47.80 o
  -5   4  14        8.40      -34.42     46.17 o
  -4   4  14     1119.93     1223.43     71.30 o
  -3   4  14      463.90      556.92     57.86 o
  -2   4  14     2120.18     2418.42    113.77 o
  -1   4  14      139.10      141.03     53.30 o
   0   4  14      797.84      784.33     73.75 o
   1   4  14      112.13       37.59     51.25 o
   2   4  14      317.07      295.12     60.51 o
   3   4  14        9.76      108.79     54.52 o
   4   4  14      140.02      126.58     56.73 o
   5   4  14        0.61      -53.39     53.39 o
 -14   5  14      137.12       81.32    120.85 o
 -13   5  14      818.86      815.88    129.69 o
 -12   5  14      110.75      132.61     74.45 o
 -11   5  14     1314.07     1276.77     96.73 o
 -10   5  14        1.65       45.73     63.35 o
  -9   5  14     2337.40     2387.88    104.47 o
  -8   5  14       21.74       69.35     54.34 o
  -7   5  14      341.98      205.95     52.06 o
  -6   5  14        0.02       71.42     50.15 o
  -5   5  14      552.49      637.44     61.43 o
  -4   5  14      320.90      339.78     52.29 o
  -3   5  14     1309.97     1440.39     80.55 o
  -2   5  14       75.32      164.01     52.68 o
  -1   5  14     1285.80     1343.65     85.18 o
   0   5  14       24.43       45.50     52.06 o
   1   5  14      781.84      793.20     72.27 o
   2   5  14       43.37      117.40     52.99 o
   3   5  14        5.76       83.74     53.37 o
   4   5  14       47.00       44.17     53.83 o
   5   5  14       97.81       -4.03     56.15 o
 -14   6  14      269.48       23.80    152.48 o
 -13   6  14        2.79      139.02    116.33 o
 -12   6  14     1456.98     1513.44    108.68 o
 -11   6  14        3.37      -66.10     66.10 o
 -10   6  14     1222.92     1387.57     97.01 o
  -9   6  14      538.58      636.31     73.89 o
  -8   6  14      775.26      830.71     70.08 o
  -7   6  14        0.42       17.05     51.95 o
  -6   6  14       32.44      -29.83     53.10 o
  -5   6  14       27.53       31.33     48.72 o
  -4   6  14      996.87     1025.70     71.37 o
  -3   6  14       87.19      128.86     50.21 o
  -2   6  14      830.23     1059.87     74.27 o
  -1   6  14       10.35       33.88     49.92 o
   0   6  14     1262.67     1158.18     87.02 o
   1   6  14       37.62       78.88     56.50 o
   2   6  14      119.74       14.85     51.65 o
   3   6  14       19.54       -9.97     52.23 o
   4   6  14       36.92        4.12     56.35 o
   5   6  14        2.89       63.41     69.40 o
 -13   7  14      808.48      642.89    129.54 o
 -12   7  14        1.80       56.78     74.67 o
 -11   7  14     1387.03     1321.03    101.23 o
 -10   7  14       15.74      130.50     71.33 o
  -9   7  14     1643.37     1609.71     94.92 o
  -8   7  14        5.81      -10.51     54.27 o
  -7   7  14      145.95       82.05     58.24 o
  -6   7  14       17.02      -54.01     54.01 o
  -5   7  14      162.21      117.25     53.46 o
  -4   7  14       13.23        1.72     50.07 o
  -3   7  14     1271.27     1229.71     88.50 o
  -2   7  14        0.01       60.95     52.66 o
  -1   7  14      984.50     1018.80     74.98 o
   0   7  14        0.82      142.61     53.26 o
   1   7  14      914.39      769.75     72.46 o
   2   7  14        3.04       39.51     53.87 o
   3   7  14        1.85      -19.69     66.26 o
   4   7  14       60.73      -25.75     69.26 o
 -13   8  14       18.35      138.02    120.52 o
 -12   8  14     1490.93     1325.80    134.64 o
 -11   8  14       40.27       68.05     80.18 o
 -10   8  14      637.97      634.49    120.58 o
  -9   8  14      329.14      291.77     79.65 o
  -8   8  14      771.38      711.70     88.79 o
  -7   8  14       91.72       44.47     59.77 o
  -6   8  14       38.71      -54.59     54.59 o
  -5   8  14       85.44       90.87     59.88 o
  -4   8  14     1029.71      834.41     69.47 o
  -3   8  14        0.16      -18.54     51.42 o
  -2   8  14     1139.61     1009.72     76.50 o
  -1   8  14        4.04       36.77     54.70 o
   0   8  14      922.93      757.94     69.18 o
   1   8  14      140.65      184.79     55.92 o
   2   8  14      231.07      179.03     69.98 o
   3   8  14       50.67       92.22     69.90 o
   4   8  14       63.01      155.28     74.68 o
 -12   9  14       27.87      153.21     90.81 o
 -11   9  14     1004.18      847.57    100.76 o
 -10   9  14        0.86      -18.61     76.43 o
  -9   9  14     1199.27     1254.30    129.94 o
  -8   9  14       40.40      -15.67     77.07 o
  -7   9  14       19.47       95.29     65.34 o
  -6   9  14        0.75      -56.26     56.26 o
  -5   9  14      157.36      127.73     61.11 o
  -4   9  14        6.69      -28.38     58.33 o
  -3   9  14      563.44      435.20     66.33 o
  -2   9  14        2.05       34.28     53.92 o
  -1   9  14     1305.63     1061.04    133.21 o
   0   9  14        0.13      -21.64     54.79 o
   1   9  14      535.03      356.89     60.85 o
   2   9  14       11.19       60.41     70.86 o
   3   9  14        9.52      -69.93     69.93 o
 -12  10  14     1306.82     1218.57    115.04 o
 -11  10  14        0.97      -55.09     84.04 o
 -10  10  14      504.75      447.01    147.03 o
  -9  10  14      273.27      287.39     80.73 o
  -8  10  14      593.61      464.73     86.96 o
  -7  10  14       59.40      -30.28     69.37 o
  -6  10  14        3.02      -65.82     65.82 o
  -5  10  14       13.47      -20.05     60.66 o
  -4  10  14      453.75      329.32     66.90 o
  -3  10  14        8.67       31.69     59.60 o
  -2  10  14     1337.90     1179.71     83.45 o
  -1  10  14        0.27        1.72     60.36 o
   0  10  14      867.82      791.30    101.62 o
   1  10  14       23.33      -15.27     63.62 o
   2  10  14      190.70      152.74     68.63 o
   3  10  14        2.66      -56.09     72.72 o
 -11  11  14      908.02      986.71    123.90 o
 -10  11  14       28.69       74.91     92.28 o
  -9  11  14      390.17      376.12    104.29 o
  -8  11  14       21.49        2.20     85.82 o
  -7  11  14      121.81       73.54     76.57 o
  -6  11  14        3.03      -72.71     91.40 o
  -5  11  14       23.56      -72.96     72.96 o
  -4  11  14      111.45       96.87     68.48 o
  -3  11  14      882.46      780.54     85.62 o
  -2  11  14       45.21      111.41     65.41 o
  -1  11  14      904.33      665.60     76.51 o
   0  11  14        1.20      -57.99     60.88 o
   1  11  14      312.48      264.44     82.27 o
   2  11  14        5.62       26.68     81.39 o
 -10  12  14      907.38     1045.23    234.07 o
  -9  12  14       50.93      -14.63    111.65 o
  -8  12  14       95.30      -47.22    105.38 o
  -7  12  14        3.52      -25.36     95.07 o
  -6  12  14        0.05     -101.89    101.89 o
  -5  12  14       36.36       89.11     92.94 o
  -4  12  14      158.91       23.10     91.52 o
  -3  12  14       32.13       85.64     76.49 o
  -2  12  14      810.71      880.87     95.43 o
  -1  12  14        0.44      -60.94     81.87 o
   0  12  14      472.04      366.51    102.57 o
   1  12  14       15.25       -2.73     89.83 o
  -9  13  14      357.29      481.17    129.29 o
  -8  13  14        0.16      -33.19    106.95 o
  -7  13  14       14.29       30.64    119.53 o
  -6  13  14        1.51      -23.50     99.07 o
  -5  13  14       34.26        2.58     92.94 o
  -4  13  14       41.29      -41.43     91.76 o
  -3  13  14      807.54      597.78    121.47 o
  -2  13  14       42.99       22.99     78.81 o
  -1  13  14      399.93      342.85     83.88 o
   0  13  14       16.52       14.93    101.26 o
  -7  14  14       20.47      -16.99    122.12 o
  -6  14  14       78.25       65.52    106.68 o
  -5  14  14       36.83      -23.63     98.71 o
  -4  14  14      177.05       53.34     99.80 o
  -3  14  14        0.00     -101.10    101.10 o
  -2  14  14      489.32      213.69     94.73 o
 -13   0  15       62.33      -59.76    138.98 o
 -11   0  15     4082.43     4699.25    305.34 o
  -9   0  15     3148.89     3830.05    195.75 o
  -7   0  15      638.67      922.40    102.58 o
  -5   0  15       88.41      137.11     79.05 o
  -3   0  15     1753.02     2019.87    141.31 o
  -1   0  15     1368.73     1789.00    130.57 o
   1   0  15     1219.53     1378.00    140.01 o
   3   0  15        0.44       26.26     81.57 o
 -14   1  15        0.07     -122.01    122.01 o
 -13   1  15       23.64        6.99    101.51 o
 -12   1  15     1541.59     1642.28    133.26 o
 -11   1  15       61.70      205.45     85.49 o
 -10   1  15     3448.43     3718.69    148.17 o
  -9   1  15        7.87       86.27     61.86 o
  -8   1  15     1223.57     1376.02     85.43 o
  -7   1  15       93.80      104.34     54.30 o
  -6   1  15      379.87      381.35     63.05 o
  -5   1  15       86.75      403.71     61.90 o
  -4   1  15      370.78      434.10     63.23 o
  -3   1  15       15.56      223.99     55.87 o
  -2   1  15     1443.90     1930.42     95.66 o
  -1   1  15        3.43       -8.87     52.12 o
   0   1  15     1126.41     1329.24     88.31 o
   1   1  15      104.70       72.46     59.70 o
   2   1  15      497.74      549.13     74.32 o
   3   1  15       19.51      157.84     62.91 o
   4   1  15       78.09       64.55     59.50 o
 -14   2  15        3.83       -2.13    111.96 o
 -13   2  15      234.82      238.07    116.50 o
 -12   2  15        8.72       62.77     95.24 o
 -11   2  15     2360.95     2566.59    133.32 o
 -10   2  15       61.41        0.15     67.07 o
  -9   2  15     1777.50     1961.28     99.75 o
  -8   2  15       17.47       60.80     57.54 o
  -7   2  15      662.02      778.65     70.03 o
  -6   2  15      192.94      122.53     55.75 o
  -5   2  15       10.36       21.53     55.92 o
  -4   2  15       83.14       88.69     55.59 o
  -3   2  15     1244.38     1530.66     87.43 o
  -2   2  15       60.95      146.73     50.74 o
  -1   2  15     1532.91     1865.31    103.23 o
   0   2  15      156.14      253.49     59.81 o
   1   2  15      629.79      904.60     77.45 o
   2   2  15        0.01       20.61     54.18 o
   3   2  15      160.17      112.67     62.82 o
   4   2  15       14.48       74.64     61.81 o
 -14   3  15      176.37       57.79    121.22 o
 -13   3  15        7.09      -60.13    110.91 o
 -12   3  15     1098.52     1258.29    137.18 o
 -11   3  15      147.81      183.05     69.45 o
 -10   3  15     1566.26     1811.34    103.86 o
  -9   3  15       70.36      162.31     61.37 o
  -8   3  15     1100.66     1282.39     77.74 o
  -7   3  15      144.95      164.52     57.53 o
  -6   3  15      332.20      281.94     57.42 o
  -5   3  15      177.79      138.01     55.31 o
  -4   3  15        4.16      -42.62     52.58 o
  -3   3  15       16.04      210.79     55.16 o
  -2   3  15     1947.15     2250.34    111.87 o
  -1   3  15       13.08       74.63     55.27 o
   0   3  15      860.66     1007.19     79.40 o
   1   3  15      110.22      133.92     56.62 o
   2   3  15      433.72      366.96     74.16 o
   3   3  15        0.05       37.31     56.63 o
   4   3  15       21.07       11.81     60.25 o
 -13   4  15      179.94      -72.25    157.89 o
 -12   4  15       49.19     -124.20    126.68 o
 -11   4  15      987.87     1084.23     89.87 o
 -10   4  15        6.09      122.75     68.72 o
  -9   4  15     2318.88     2566.20    111.56 o
  -8   4  15       83.24       89.46     55.78 o
  -7   4  15      738.29      782.01     70.24 o
  -6   4  15      114.64       17.86     52.50 o
  -5   4  15      147.67      126.22     53.86 o
  -4   4  15       30.60      -46.85     52.69 o
  -3   4  15      231.46      292.77     63.23 o
  -2   4  15       50.24       96.36     55.77 o
  -1   4  15     1766.71     2040.70    107.09 o
   0   4  15       66.02       45.74     55.10 o
   1   4  15      713.28      885.37     80.74 o
   2   4  15        4.66        8.75     55.16 o
   3   4  15      119.92       64.75     59.08 o
 -13   5  15        7.16      -86.63    114.52 o
 -12   5  15      422.35      370.43     89.41 o
 -11   5  15       55.94      109.54     75.23 o
 -10   5  15     1743.87     2056.12    109.02 o
  -9   5  15       26.47      176.79     63.09 o
  -8   5  15     2386.46     2804.56    120.19 o
  -7   5  15        0.07      -36.48     53.62 o
  -6   5  15      257.20      394.71     59.65 o
  -5   5  15        0.08       -5.73     50.38 o
  -4   5  15        0.46      -51.25     51.25 o
  -3   5  15        0.93      -23.65     51.96 o
  -2   5  15      707.36      889.24     77.07 o
  -1   5  15       18.15       85.95     56.71 o
   0   5  15     2011.72     2253.31    112.85 o
   1   5  15        1.70      -47.42     59.35 o
   2   5  15      265.13      247.20     64.95 o
   3   5  15        6.03      -58.46     58.46 o
 -13   6  15       58.07       64.16    119.07 o
 -12   6  15       18.49      -53.34     80.71 o
 -11   6  15      763.96      700.99     87.18 o
 -10   6  15        0.72       67.71     68.21 o
  -9   6  15     2391.12     2475.29    138.25 o
  -8   6  15        5.21      113.74     62.25 o
  -7   6  15      942.63      935.36     83.39 o
  -6   6  15        4.15      -52.16     52.16 o
  -5   6  15       84.88      -36.39     49.03 o
  -4   6  15       19.09       42.05     56.67 o
  -3   6  15      303.75      271.04     60.53 o
  -2   6  15       11.78       66.29     54.36 o
  -1   6  15     1565.23     1546.22     96.08 o
   0   6  15       33.24       96.38     57.59 o
   1   6  15      916.01      816.58     78.17 o
   2   6  15       12.35       41.31     59.36 o
   3   6  15       52.42       61.04     64.16 o
 -12   7  15      470.24      265.45     99.66 o
 -11   7  15        5.34      -68.48     73.89 o
 -10   7  15      794.24      794.77     88.15 o
  -9   7  15      168.78      291.07     70.01 o
  -8   7  15     1638.40     1713.52    108.15 o
  -7   7  15       43.20       55.96     60.55 o
  -6   7  15      296.40      290.50     60.56 o
  -5   7  15       51.78      -41.47     54.48 o
  -4   7  15       88.04       14.41     54.58 o
  -3   7  15       38.31       39.59     54.05 o
  -2   7  15      760.89      688.96     71.99 o
  -1   7  15       41.25      217.59     58.07 o
   0   7  15     1758.59     1752.02    101.25 o
   1   7  15        2.77      -42.79     58.92 o
   2   7  15      355.30      274.62     66.48 o
 -12   8  15       81.04       27.31     80.20 o
 -11   8  15      230.47       91.62     77.66 o
 -10   8  15       30.63       38.74     75.40 o
  -9   8  15     1356.67     1567.42    157.85 o
  -8   8  15        1.38       62.36     63.29 o
  -7   8  15      283.58      344.06     66.95 o
  -6   8  15       20.81       87.59     62.42 o
  -5   8  15        4.89      -34.40     58.67 o
  -4   8  15       25.99      -43.41     56.57 o
  -3   8  15      142.98       77.96     58.21 o
  -2   8  15       19.14       30.83     56.30 o
  -1   8  15     1583.35     1521.56    139.24 o
   0   8  15        0.57      119.23     70.57 o
   1   8  15      888.44      807.09    115.88 o
   2   8  15       20.38      145.55     74.64 o
 -11   9  15        0.74      -19.51     88.39 o
 -10   9  15      279.00      101.81     78.81 o
  -9   9  15        0.00      -30.65     79.07 o
  -8   9  15      638.82      586.99     98.54 o
  -7   9  15      211.03      128.72     65.74 o
  -6   9  15       20.67      -61.93     61.93 o
  -5   9  15       43.91      -60.52     60.52 o
  -4   9  15        1.98      -29.16     60.53 o
  -3   9  15        0.33      -61.68     61.68 o
  -2   9  15      776.47      677.79    126.07 o
  -1   9  15        0.39       67.25     61.55 o
   0   9  15     1163.15     1015.73     79.93 o
   1   9  15       57.21       51.85     63.57 o
 -10  10  15        1.48      -86.28     86.28 o
  -9  10  15      581.52      675.61     99.87 o
  -8  10  15       18.62      -74.48     74.48 o
  -7  10  15      135.33      194.30     71.19 o
  -6  10  15       71.01      -46.88     62.65 o
  -5  10  15       16.24      -62.68     62.68 o
  -4  10  15       11.84      -18.05     63.86 o
  -3  10  15      198.26       84.07     66.10 o
  -2  10  15       15.27      113.36     68.34 o
  -1  10  15     1091.29      940.74     92.52 o
   0  10  15       38.74       19.52     66.08 o
  -9  11  15        4.57      -91.47     91.47 o
  -8  11  15      331.37      295.16    123.37 o
  -7  11  15      116.86       71.37     92.03 o
  -6  11  15       45.09        1.47     78.21 o
  -5  11  15      109.12       64.55     72.14 o
  -4  11  15      154.29       39.22     71.33 o
  -3  11  15       40.30      100.78     70.28 o
  -2  11  15      462.14      178.46     79.05 o
  -1  11  15        8.06       70.36     73.15 o
  -8  12  15       40.22      -60.50    112.69 o
  -7  12  15      148.55      221.69    142.85 o
  -6  12  15       37.60      -98.01     98.01 o
  -5  12  15        4.33      -26.38     85.31 o
  -4  12  15        0.58       29.34     84.08 o
  -3  12  15      550.37      615.79    109.86 o
  -2  12  15        0.45      105.51     82.41 o
 -12   0  16       17.46      153.63    144.15 o
 -10   0  16     1023.55     1228.00    127.60 o
  -8   0  16     1475.57     1741.11    135.30 o
  -6   0  16      739.62     1084.12    122.58 o
  -4   0  16      446.10      487.13     98.43 o
  -2   0  16      170.94      113.38     99.20 o
   0   0  16     1499.67     1767.52    157.18 o
   2   0  16     1382.94     1697.29    158.08 o
 -12   1  16       10.06      -68.22     99.47 o
 -11   1  16      457.16      519.70    107.73 o
 -10   1  16       11.04       82.41     70.31 o
  -9   1  16     1387.74     1690.54     96.10 o
  -8   1  16       36.16       48.70     61.27 o
  -7   1  16     1275.27     1424.76     96.91 o
  -6   1  16       12.52       49.20     63.17 o
  -5   1  16       31.23      -22.10     58.76 o
  -4   1  16       21.46       60.19     58.46 o
  -3   1  16      358.24      388.09     65.35 o
  -2   1  16       25.20      206.94     57.73 o
  -1   1  16     1181.71     1690.21    100.51 o
   0   1  16       91.26      182.60     66.77 o
   1   1  16     1914.50     2087.10    122.89 o
   2   1  16        0.16       65.79     61.91 o
 -12   2  16       79.73      161.30    104.59 o
 -11   2  16       32.37      129.67     80.49 o
 -10   2  16     1285.66     1434.04     98.35 o
  -9   2  16        3.77       22.58     63.60 o
  -8   2  16     1439.79     1692.48    100.43 o
  -7   2  16       25.73       14.84     61.06 o
  -6   2  16      862.46      969.39     85.14 o
  -5   2  16       16.28        2.86     59.50 o
  -4   2  16      116.03       69.77     73.06 o
  -3   2  16       29.08       80.92     56.26 o
  -2   2  16      184.70      106.63     59.40 o
  -1   2  16       54.32      316.48     63.63 o
   0   2  16     1273.33     1806.73    117.26 o
   1   2  16       26.88      152.14     58.61 o
   2   2  16      907.91     1005.32     95.35 o
 -12   3  16        2.96      -98.01     98.01 o
 -11   3  16      748.74      996.62     93.42 o
 -10   3  16        4.01      -16.04     66.79 o
  -9   3  16     1491.52     1788.16    130.92 o
  -8   3  16       40.06      112.27     64.87 o
  -7   3  16      833.32     1132.46     86.30 o
  -6   3  16        0.19        0.73     62.44 o
  -5   3  16      243.60      239.87     65.46 o
  -4   3  16       33.21       -4.45     55.60 o
  -3   3  16      228.16      186.27     64.43 o
  -2   3  16        0.15       71.88     60.07 o
  -1   3  16      746.82      939.86     82.51 o
   0   3  16        4.03       86.90     58.81 o
   1   3  16     1001.53     1250.84    100.32 o
   2   3  16       19.06       17.28     69.61 o
 -12   4  16       12.30     -109.24    109.24 o
 -11   4  16        0.12       55.31     73.34 o
 -10   4  16     1235.56     1469.47    101.00 o
  -9   4  16       20.46       63.11     67.18 o
  -8   4  16     1037.31     1166.50     87.75 o
  -7   4  16      233.02      214.08     61.47 o
  -6   4  16      705.73      694.70     78.31 o
  -5   4  16       29.33       36.34     60.61 o
  -4   4  16       48.65        4.97     61.94 o
  -3   4  16       50.69       44.09     58.94 o
  -2   4  16       19.20       63.02     57.92 o
  -1   4  16       54.33      165.53     61.69 o
   0   4  16     1092.34     1370.77     94.48 o
   1   4  16        0.56      105.38     61.91 o
 -12   5  16       13.48      107.31     98.47 o
 -11   5  16      128.21      207.70     81.91 o
 -10   5  16        1.95      117.28     71.37 o
  -9   5  16     1532.53     1739.22    102.68 o
  -8   5  16      223.62      203.52     66.17 o
  -7   5  16      416.81      387.35     70.59 o
  -6   5  16        1.41      -54.77     54.77 o
  -5   5  16      407.01      385.58     65.42 o
  -4   5  16        2.35      -58.56     58.56 o
  -3   5  16        0.18      -15.89     59.07 o
  -2   5  16       33.64        7.90     58.40 o
  -1   5  16      328.45      449.05     72.69 o
   0   5  16       35.98        4.08     82.43 o
   1   5  16      657.09      777.98     88.19 o
 -11   6  16       39.90       -7.01     77.38 o
 -10   6  16      441.80      354.60     79.94 o
  -9   6  16        0.55      219.79     76.40 o
  -8   6  16      981.06      907.09     81.54 o
  -7   6  16        4.44      -60.30     60.30 o
  -6   6  16      963.61      921.01     84.51 o
  -5   6  16       26.33       39.43     58.81 o
  -4   6  16       54.26       50.16     59.11 o
  -3   6  16       13.22      -29.27     60.93 o
  -2   6  16        0.54       28.27     59.82 o
  -1   6  16       12.82      152.73     64.93 o
   0   6  16      625.14      710.55     78.82 o
   1   6  16        3.64       20.83     63.01 o
 -11   7  16       23.48      -60.35     83.41 o
 -10   7  16        0.11        8.45     81.02 o
  -9   7  16     1223.78     1208.78    125.33 o
  -8   7  16        6.18      158.01     68.66 o
  -7   7  16      732.98      899.81    105.91 o
  -6   7  16       14.04       12.25     64.20 o
  -5   7  16      342.94      283.61     71.69 o
  -4   7  16        6.00       -7.13     59.02 o
  -3   7  16        2.16      -57.35     57.35 o
  -2   7  16       39.48       78.05     77.41 o
  -1   7  16      294.67      287.10     69.98 o
   0   7  16        9.92       56.15     65.11 o
 -10   8  16      711.61      703.73     95.96 o
  -9   8  16        0.35      -74.27     74.27 o
  -8   8  16      948.35     1033.57     84.54 o
  -7   8  16       23.55       21.05     68.16 o
  -6   8  16      635.52      702.38     78.98 o
  -5   8  16       43.40      -42.79     62.24 o
  -4   8  16       31.11      -63.77     63.77 o
  -3   8  16        0.97        3.57     59.71 o
  -2   8  16       98.98       62.29     63.51 o
  -1   8  16       53.52       44.27     65.48 o
  -9   9  16     1015.17     1024.95    167.76 o
  -8   9  16        0.17       28.04     77.12 o
  -7   9  16      353.96      124.42     71.29 o
  -6   9  16       66.19       32.14     67.82 o
  -5   9  16      270.78       84.23     67.49 o
  -4   9  16       14.65       30.77     67.22 o
  -3   9  16       22.03      -65.31     65.31 o
  -2   9  16       31.87       11.57     67.85 o
  -7  10  16       23.70      -22.84     74.71 o
  -6  10  16      397.02      397.72     78.68 o
  -5  10  16       82.08      -27.14     68.63 o
  -4  10  16        7.07        6.46     69.39 o
  -3  10  16        0.02      -66.73     66.73 o
 -11   0  17      183.80      252.73    150.58 o
  -9   0  17      825.68     1060.64    139.60 o
  -7   0  17     1357.22     1694.96    177.62 o
  -5   0  17      291.56      298.79     99.46 o
  -3   0  17      257.26      280.23     91.82 o
  -1   0  17      413.50      610.73    116.76 o
 -11   1  17       17.78      -26.43     99.15 o
 -10   1  17      177.65      281.51     79.63 o
  -9   1  17        0.12       43.23     68.85 o
  -8   1  17     1259.59     1641.04    109.67 o
  -7   1  17        3.95      132.40     69.37 o
  -6   1  17      928.85     1282.49     95.81 o
  -5   1  17        9.35      -33.26     62.95 o
  -4   1  17      271.53      285.79     67.91 o
  -3   1  17        5.84      -55.19     55.19 o
  -2   1  17      109.62       18.99     58.38 o
  -1   1  17        2.77       84.57     61.09 o
 -10   2  17        1.93      -10.95     74.07 o
  -9   2  17      610.78      827.22     92.96 o
  -8   2  17       19.44      112.97     90.28 o
  -7   2  17     1109.40     1472.28    101.88 o
  -6   2  17       20.05       36.12     66.63 o
  -5   2  17      336.29      315.77     84.02 o
  -4   2  17       16.09      -12.18     57.92 o
  -3   2  17      126.26      190.92     68.18 o
  -2   2  17        2.88      196.17     66.80 o
  -1   2  17      410.43      447.89     71.37 o
 -10   3  17      370.90      459.61     94.58 o
  -9   3  17       67.78      106.31     78.26 o
  -8   3  17      811.48      847.41     86.17 o
  -7   3  17       82.08      103.99     72.70 o
  -6   3  17      959.81     1012.78     90.57 o
  -5   3  17        0.26      -28.37     61.05 o
  -4   3  17      123.67       73.29     67.34 o
  -3   3  17       80.47       50.34     65.88 o
  -2   3  17        0.06       60.86     62.91 o
  -1   3  17        1.67      150.03     65.25 o
 -10   4  17       76.11       59.71    111.23 o
  -9   4  17      690.40      780.84     92.57 o
  -8   4  17       37.60      226.72     76.17 o
  -7   4  17      791.65     1035.65     93.23 o
  -6   4  17        0.31       23.74     68.60 o
  -5   4  17      421.30      475.41     79.54 o
  -4   4  17      135.61      189.79     67.20 o
  -3   4  17       15.36       51.66     63.00 o
  -2   4  17      100.76      139.40     65.85 o
  -1   4  17      445.60      373.44     73.66 o
  -9   5  17       46.62      231.76     75.69 o
  -8   5  17      763.36      839.31     86.69 o
  -7   5  17        0.02       70.51     69.67 o
  -6   5  17      826.81      745.52     81.87 o
  -5   5  17        0.50      -49.25     67.34 o
  -4   5  17      133.19      152.74     67.47 o
  -3   5  17      225.83      187.17     67.45 o
  -2   5  17       35.50       71.11     65.02 o
  -8   6  17        9.41      116.73     70.12 o
  -7   6  17     1231.55     1376.55    122.63 o
  -6   6  17        1.25       36.83     74.02 o
  -5   6  17      411.66      326.04     80.04 o
  -4   6  17       67.33       22.69     67.10 o
  -3   6  17        0.11       36.44     65.55 o
  -7   7  17       16.82      172.90     70.31 o
  -6   7  17      911.80      873.98     93.68 o
  -5   7  17       18.92        4.44     72.38 o
  -4   7  17       98.14       37.09     70.70 o
 
